# Supplementary material for: Bystander intervention is associated with reduced early mortality among injury victims in Cameroon
Source: PLOS Glob Public Health. 2024 Jul 11;4(7):e0002875. doi: 10.1371/journal.pgph.0002875 (PMC11238979; doi:10.1371/journal.pgph.0002875)
Supplement: S1 Data — (XLSX) [file pgph.0002875.s001.xlsx]

## Sheet: Sheet1
hospital	age	sex	urban	ownrentfree	cellphone	agland	traveldistance	education	education_other	fuel___wood	fuel___charcoal	fuel___lpg	fuel___kerosene	fuel___other	cooking_fuel	fuel_other	occupation___self_emp	occupation___salaried	occupation___student	occupation___housewife_husband	occupation___unemp	occupation___unable_work	occupation___retired	occupation___unknown	occupation___other	occupation_other	lifesigns	cpr	respirationassist	vitalstaken	vitalsnottaken___no_staff	vitalsnottaken___nowork_equip	vitalsnottaken___unknown	vitalsnottaken___other	vitalsnottaken_other	vitalstakenamount	vitals1_time	vitals1_sbp	vitals1_dbp	vitals1_hr	vitals1_rr	vitals1_tcelcius	vitals1_respassist	vitals1_assistedrr	vitals2_time	vitals2_sbp	vitals2_dbp	vitals2_hr	vitals2_rr
HLD	36	1	1	1	1	0	12	1		0	1	0	1	0			0	1	0	0	0	0	0	0	0		1	0		1	0	0	0	0		3	03:35:00	87	54	120					04:00:00	130	70	156
HLD	29	1	1	1	1	0	12	1		0	1	0	1	0			1	0	0	0	0	0	0	0	0		1	0		0	0	0	0	1	TrÃ¨s agitÃ© et en Ã©tat de choc
HLD	45	2	1	1	1	0	11	2		1	1	1	0	0			1	0	0	0	0	0	0	0	0		1	0		1	0	0	0	0		1	23:58:00	0	0	40
HLD	42	1	1	1	1	0	12	2		1	1	1	0	0			0	1	0	0	0	0	0	0	0		0	0		1	0	0	0	0		1	14:48:00	130	85	95	23
HLD	40	1	1	1	0	0	9	2		0	1	1	0	0			0	0	0	0	0	0	0	0	1	GÃ©nie Civil	1	0		0	0	1	0	0
HLD	49	2	1	1	1	0	17	2		0	1	1	0	0			0	0	0	1	0	0	0	0	0		1	0		1	0	0	0	0		1	01:05:00	98	74	96	13
HLD	52	1	1	1	1	0	5	2		0	1	1	0	0			0	0	0	0	0	0	0	0	1	EntraÃ®neur de Football	1	0		1	0	0	0	0		1	06:35:00	145	91	96
HLD	25	1	1	0	1	0	8	3		0	1	1	0	0			0	0	0	0	0	0	0	0	1	Etudiant	1	0		0	0	1	0	0
HLD	37	2	1	1	1	0	4	2		0	1	1	0	0			0	0	0	0	0	0	0	0	1	Couturiere	1	0		1	0	0	0	0		1	08:50:00	124	72	82
HLD	45	1	1	1	1	0	8	99		0	1	1	0	0			0	0	0	0	0	0	0	1	0		1	0		1	0	0	0	0		1	05:35:00	50	26	106
HLD	81	1	1	1	1	0	6	2		0	1	1	0	0			0	0	0	0	0	0	0	0	1	Chauffeur	1	0		1	0	0	0	0		1	16:15:00	140	80	62	21
HLD	23	1	1	1	1	0		1		0	1	1	0	0			0	0	0	0	0	0	0	0	1	Mototaximan	1	0		1	0	0	0	0		1	02:06:00	121	59	111
HLD	30	1	1	1	1	0	9	3		0	1	1	0	0			0	0	0	0	0	0	0	0	1	Etudiante	1	0		1	0	0	0	0		1	20:35:00	131	84
HLD	30	1	1	99	0	99	14	99		0	0	0	0	1		Inconnu	0	0	0	0	0	0	0	1	0		1	0		1	0	0	0	0		1	02:36:00	95	63	142
HLD	35	2	1	1	1	1	60	2		1	0	0	0	0			0	0	0	1	0	0	0	0	0		1	0		1	0	0	0	0		1	21:50:00	128	78	83
HLD	48	1	1	1	1	0	12	1		1	0	0	0	1		Sciure	1	0	0	0	0	0	0	0	0		1	0		1	0	0	0	0		1	22:59:00	113	101	54
HLD	31	1	1	1	1	0	10	2		0	1	1	0	0			1	0	0	0	0	0	0	0	0		1	0		1	0	0	0	0		2	20:15:00	178	111	96					21:04:00	166	109	97
HLD	57	1	1	1	1	0	10	0		1	1	0	1	0			0	0	0	0	1	0	0	0	0		1	0		1	0	0	0	0		2	20:05:00	157	106	85					20:59:00	134	85	83
HLD	36	1	1	1	1	0	5	2		1	0	0	1	0			0	1	0	0	0	0	0	0	0		1	0		1	0	0	0	0		1	01:45:00	136	91	98
HLD	22	1	1	0	1	0	4	2		1	1	0	1	0			0	0	0	0	1	0	0	0	0		1	0		1	0	0	0	0		1	22:21:00	119	91	80
HCY	38	1	0	99	1	99	50	2		0	1	1	0	0			0	0	0	0	0	0	0	0	1	0	1	0	0	1	0	0	0	0		1	17:08:00	127	86	70			0
HRE	22	1	1	1	1	99	5	2		0	1	1	0	0			0	0	0	0	1	0	0	0	0		1	0	0	1	0	0	0	0		1	09:33:00	148	86	60			0
HRE	14	1	0	99	99	99	5	99		0	0	0	0	1		0	0	0	0	0	0	0	0	1	0		0	0	0	0	0	0	0	1	0
HRE	0.6	2	1	0	0	0	2	0		0	1	1	0	0			0	0	0	0	0	0	0	0	1	0	1	0	0	0	0	0	1	0
HRE	6	1	1	99	1	99	3	1		0	1	1	0	0			0	0	1	0	0	0	0	0	0		1	0	0	1	0	0	0	0		1	12:45:00					37	0
HRE	4	2	0	2	1	1	10	98	0	1	1	0	0	0			0	0	1	0	0	0	0	0	0		1	0	0	1	0	0	0	0		1	17:20:00					37	0
HRE	42	2	1	1	1	0	10	3		0	0	1	0	0			0	1	0	0	0	0	0	0	0		1	0	0	1	0	0	0	0		1	19:19:00	159	129	110			0
HRE	63	1	1	1	1	0	5	3		0	0	1	0	0			0	1	0	0	0	0	0	0	0		1	0	0	1	0	0	0	0		1	16:10:00	126	64	77		37	0
HRE	28	1	1	1	1	1	1	2		0	0	1	0	0			0	1	0	0	0	0	0	0	0		1	0	0	1	0	0	0	0		1	20:15:00	107	72	75			0
HRE	25	1	0	1	1	0	13	1		1	0	0	0	0			1	0	0	0	0	0	0	0	0		1	0	0	1	0	0	0	0		1	15:45:00	125	67	58			0
HRE	23	1	1	99	1	0	10	2		1	1	0	0	0			1	0	0	0	0	0	0	0	0		1	0	0	1	0	0	0	0		1	05:03:00	115	81	75			0
HRE	45	2	1	1	1	1	6	2		0	1	0	0	0			0	0	0	1	0	0	0	0	0		1	0	0	1	0	0	0	0		1	08:30:00	133	82	73			0
HRE	56	1	1	99	1	99	10	2		0	1	1	0	0			0	0	0	0	0	0	1	0	0		1	0	0	1	0	0	0	0		1	08:40:00	145	77	62			0
HRE	38	2	1	1	1	0	29	2		0	1	1	0	0			0	0	0	0	0	0	0	0	1	0	1	0	0	1	0	0	0	0		1	19:15:00	136	90	90			0
HRE	32	2	0	1	1	0	90	1		0	0	0	0	1		0	1	0	0	0	0	0	0	0	0		1	0	0	1	0	0	0	0		1	23:40:00	128	90	84			0
HRE	11	1	1	0	1	0	10	2		0	0	0	0	1		0	0	0	1	0	0	0	0	0	0		1	0	0	1	0	0	0	0		1	17:28:00					37	0
HRE	61	2	1	2	1	1	5	1		1	1	0	0	0			1	0	0	0	0	0	0	0	0		1	0		1	0	0	0	0		1	23:00:00	159	71	88			0
HRE	65	1	0	2	1	1	30	1		1	1	0	0	0			1	0	0	0	0	0	0	0	0		1	0	0	1	0	0	0	0		1	17:10:00	156	60	72			0
HRE	30	1	1	2	1	1	5	1		0	1	1	0	0			1	0	0	0	0	0	0	0	0		1	0	0	1	0	0	0	0		1	22:03:00	158	108	87			0
HRE	3	1	1	99	1	0	4	0		0	1	1	0	0			0	0	0	0	0	1	0	0	0			0	0	1	0	0	0	0		1	14:27:00					37	0
HRE	6	1	1	0	0	0	4	1		0	1	1	0	0			0	0	1	0	0	0	0	0	0		1	0	0	1	0	0	0	0		1	17:54:00					37	0
HRE	25	1	1	1	1	0	17	2		0	0	1	0	0			1	0	0	0	0	0	0	0	0		1	0	0	1	0	0	0	0		1	22:35:00	125	85	102			0
HRE	53	1	0	2	1	1	17	2		1	1	0	0	0			0	0	0	0	0	0	1	0	0		1	0	0	1	0	0	0	0		1	00:25:00	138	85	101			0
HRE	52	1	1	2	1	1	17	2		0	1	1	0	0			1	0	0	0	0	0	0	0	0		1	0	0	1	0	0	0	0		1	00:26:00	137	82	75			0
HRE	54	1	1	2	1	1	17	2		0	1	1	0	0			0	0	0	0	0	0	0	0	0		1	0	0	1	0	0	0	0		1	00:32:00	113	64	84			0
HRE	50	2	0	2	1	0	5	3		0	0	1	0	0			0	1	0	0	0	0	0	0	0		1	0	0	1	0	0	0	0		1	13:00:00	166	91	103			0
HRE	40	1	1	2	1	1	5	2		0	1	0	0	0			0	0	0	0	1	0	0	0	0		1	0	0	1	0	0	0	0		1	12:46:00	154	70	101			0
HRE	60	1	0	2	1	1	50	0		1	1	0	0	0			1	0	0	0	0	0	0	0	0		1	0	0	1	0	0	0	0		1	15:02:00	138	91	93			0
HRE	35	1	1	1	1	0	5	2		0	0	1	0	0			0	1	0	0	0	0	0	0	0		1	0	0	1	0	0	0	0		1	02:53:00	136	88	91			0
HRE	22	1	1	1	1	0	10	1		0	0	1	0	0			1	0	0	0	0	0	0	0	0		1	0	0	1	0	0	0	0		1	03:10:00	147	84	85			0
HRE	43	1	1	1	1	0	5	0		0	1	0	0	0			1	0	0	0	0	0	0	0	0		1	0	0	1	0	0	0	0		1	22:00:00	122	72	72			0
HRE	34	1	0	2	1	1	25	1		1	0	0	0	0			0	0	0	0	1	0	0	0	0		1	0	0	1	0	0	0	0		1	17:32:00	125	94	90			0
HRE	31	1	1	1	1	0	19	2		0	0	1	0	0			0	0	0	0	1	0	0	0	0		1	0	0	1	0	0	0	0		1	17:42:00	121	65	97			0
HRE	45	1	1	2	1	1	10	1		1	1	0	0	0			1	0	0	0	0	0	0	0	0		1	0	0	1	0	0	0	0		1	20:30:00	128	75	85			0
HRE	41	1	1	2	1	1	90	2		0	0	0	0	1		0	0	1	0	0	0	0	0	0	0		1	0	0	1	0	0	0	0		1	16:50:00	122	86	94			0
HRE	49	1	0	0	1	0	70	2		1	0	0	0	0			1	0	0	0	0	0	0	0	0		1	0	0	1	0	0	0	0		1	08:02:00	134	83	83			0
HRE	36	1	0	1	1	0	17	2		0	1	1	0	0			0	0	0	0	0	0	0	0	1	0	1	0	0	1	0	0	0	0		1	17:54:00	123	83	89			0
HRE	9	1	1	1	1	0	2	1		0	1	1	0	0			0	0	1	0	0	0	0	0	0		1	0	0	1	0	0	0	0		1	20:30:00					37	0
HRE	37	1	0	2	1	0	25	2		1	1	0	0	0			0	0	0	0	1	0	0	0	0		1	0	0	1	0	0	0	0		1	20:43:00	104	85	76			0
HRE	44	1	1	0	0	1	4	1		0	1	0	0	0			1	0	0	0	0	0	0	0	0		1	0	0	1	0	0	0	0		1	19:00:00	131	86	86			0
HRE	10	1	1	0	1	1	4	1		1	0	0	0	0			0	0	1	0	0	0	0	0	0		1	0	0	1	0	0	0	0		1	18:33:00					37	0
HRE	68	1	1	2	1	0	5	2		1	0	0	0	0			0	0	0	0	0	0	1	0	0		1	0	0	1	0	0	0	0		1	22:30:00	138	82	101			0
HRE	60	2	0	1	1	0	5	2		0	0	1	0	0			0	0	0	1	0	0	0	0	0		1	0	0	1	0	0	0	0		1	09:30:00	122	79	79			0
HRE	43	1	0	1	1	0	20	98	0	0	0	1	0	0			0	1	0	0	0	0	0	0	0		1	0	0	1	0	0	0	0		1	19:03:00	12	76	40			0
HRE	54	2	0	1	1	0	5	1		1	0	1	0	0			0	0	0	1	0	0	0	0	0		1	0	0	1	0	0	0	0		1	21:11:00	170	109	82			0
HRE	4	1	1	1	1	0	10	1		0	0	0	0	1		0	0	0	1	0	0	0	0	0	0		1	0	0	1	0	0	0	0		1	13:15:00	134	84	91			0
HRE	37	2	0	0	1	0	90	2		0	1	1	0	0			0	1	0	0	0	0	0	0	0		1	0	0	1	0	0	0	0		1	14:33:00	115	72	82			0
HRE	4	2	1	0	0	0	6	1		0	0	0	0	0			0	0	0	0	0	0	0	0	1	0	1	0	0	1	0	0	0	0		1	18:05:00					38	0
HRE	41	1	1	1	1	0	3	2		0	1	1	0	0			1	0	0	0	0	0	0	0	0		1	0	0	1	0	0	0	0		1	07:35:00	160	114	68			0
HRE	32	1	1	1	1	0	10	2		0	0	1	0	0			0	1	0	0	0	0	0	0	0		1	0	0	1	0	0	0	0		1	22:30:00	141	82	80			0
HRE	32	1	1	1	1	0	10	0		0	1	1	0	0			1	0	0	0	0	0	0	0	0		1	0	0	1	0	0	0	0		1	11:02:00	135	85	58			0
HRE	22	1	1	1	0	0	10	1		0	0	0	0	1		0	1	0	0	0	0	0	0	0	0		1	0	0	1	0	0	0	0		1	11:02:00	105	70	102			0
HRE	34	2	1	1	1	0	15	3		0	1	1	0	0			0	1	0	0	0	0	0	0	0		1	0	0	1	0	0	0	0		1	18:10:00	127	73	81			0
HRE	52	2	1	2	1	0	5	2		0	1	1	0	0			0	1	0	0	0	0	0	0	0		1	0	0	1	0	0	0	0		1	18:05:00	173	103	123			0
HRE	40	2	1	1	1	0	15	2		0	1	1	0	0			0	1	0	0	0	0	0	0	0		1	0	0	1	0	0	0	0		1	19:06:00	142	92	103			0
HRE	25	1	1	1	1	0	15	2		1	1	0	0	0			0	0	0	0	0	0	0	0	1	0	1	0	0	1	0	0	0	0		1	18:04:00	128	84	81			0
HRE	26	1	1	1	1	0	15	2		0	0	1	0	0			1	0	0	0	0	0	0	0	0		1	0	0	1	0	0	0	0		1	18:03:00	128	84	81			0
HRE	15	1	0	2	1	1	30	2		0	1	1	0	0			0	0	1	0	0	0	0	0	0		1	0	0	1	0	0	0	0		1	09:47:00	131	54	68			0
HRE	54	1	1	0	1	0	3	1		0	0	0	1	0			0	0	0	0	1	0	0	0	0		1	0	0	1	0	0	0	0		1	22:03:00	135	87	97			0
HRE	17	1	0	2	1	0	30	1		1	1	0	0	0			0	0	1	0	0	0	0	0	0		1	0	0	1	0	0	0	0		1	09:46:00	138	94	114			0
HRE	23	1	1	1	1	0	4	2		0	1	1	0	0			0	0	1	0	0	0	0	0	0		1	0	0	1	0	0	0	0		1	20:32:00	127	73	89			0
HRE	49	2	1	2	1	0	3	1		0	0	1	0	0			1	0	0	0	0	0	0	0	0		1	0	0	1	0	0	0	0		1	11:35:00	115	66	70			0
HRE	18	1	0	1	1	0	5	1		0	1	0	0	0			1	0	0	0	0	0	0	0	0		1	0	0	1	0	0	0	0		1	08:32:00	84	45	77			0
HRE	81	2	0	1	1	0	10	1		0	0	0	0	1		0	0	0	0	1	0	0	0	0	0		1	0	0	1	0	0	0	0		1	16:30:00	141	67	85			0
HRE	26	1	1	1	1	0	5	2		1	0	0	0	0			0	0	0	0	1	0	0	0	0		1	0	0	1	0	0	0	0		1	16:36:00	118	70	110			0
HRE	43	1	0	1	1	1	10	2		0	0	1	0	0			1	0	0	0	0	0	0	0	0		1	0	0	1	0	0	0	0		1	14:05:00	138	98	86			0
HRE	45	1	0	1	1	0	6	1		1	0	1	0	0			1	0	0	0	0	0	0	0	0		1	0	0	1	0	0	0	0		1	21:15:00	112	68				0
HRE	37	1	1	1	1	0	10	2		0	0	1	0	0			0	0	0	0	0	0	0	0	1	0	1	0	0	1	0	0	0	0		1	00:05:00	105	89	87			0
HRE	35	1	1	1	0	0	4	1		0	0	1	0	0			0	0	0	0	0	0	0	0	1	0	1	0	0	1	0	0	0	0		1	00:06:00	105	55	127			0
HRE	27	1	1	0	1	0	14	2		0	1	0	0	0			0	1	0	0	0	0	0	0	0		1	0	0	1	0	0	0	0		1	20:02:00	101	80	79			0
HRE	27	1	1	1	1	0	14	2		0	0	0	1	0			0	1	0	0	0	0	0	0	0		1	0	0	1	0	0	0	0		1	20:52:00	117	80	87			0
HRE	28	1	1	0	1	0	14	2		0	0	0	1	0			0	1	0	0	0	0	0	0	0		1	0	0	1	0	0	0	0		1	20:55:00	116	83	83			0
HRE	33	1	1	2	1	0	14	2		1	0	0	1	0			1	0	0	0	0	0	0	0	0		1	0	0	1	0	0	0	0		1	20:55:00	138	83	86			0
HRE	16	1	1	2	1	0	5	2		0	1	1	0	0			0	0	1	0	0	0	0	0	0		1	0	0	1	0	0	0	0		1	16:53:00	118	90	81			0
HRE	36	2	1	1	1	0	50	2		0	0	1	0	0			1	0	0	0	0	0	0	0	0		1	0	0	1	0	0	0	0		1	20:43:00	125	90	94			0
HRE	24	2	1	1	1	0	50	3		0	0	1	0	0			0	0	1	0	0	0	0	0	0		1	0	0	1	0	0	0	0		1	20:43:00	93	62	69			0
HRE	16	2	1	0	1	0	50	2		0	0	0	0	1		0	0	0	1	0	0	0	0	0	0		1	0	0	1	0	0	0	0		1	20:43:00	112	54	97			0
HRE	58	1	1	1	1	0	10	2		0	0	1	0	0			0	0	0	0	0	0	0	0	1	0	1	0	0	1	0	0	0	0		1	13:18:00	126	85				0
HRE	29	1	1	1	1	0	10	2		0	0	1	0	0			0	0	0	0	0	0	0	0	1	0	1	0	0	1	0	0	0	0		1	13:02:00	116	85	98			0
HRE	38	1	1	1	1	0	5	2		0	0	0	1	0			0	0	0	0	0	0	0	0	1	0	1	0	0	1	0	0	0	0		1	23:02:00	180	108	49			0
HRE	22	1	1	0	1	0	5	2		1	1	1	0	0			0	0	0	0	0	0	0	0	1	0	1	0	0	1	0	0	0	0		1	07:30:00	106	100	74			0
HRE	25	1	0	0	1	0	6	1		1	1	0	0	0			1	0	0	0	0	0	0	0	0		1	0	0	1	0	0	0	0		1	14:25:00	141	81	81			0
HRE	17	1	1	0	1	0	180	0		0	0	0	0	1		0	1	0	0	0	0	0	0	0	0		1	0	0	1	0	0	0	0		1	18:05:00	131	97	85			0
HRE	24	1	1	0	1	0	3	2		0	0	1	0	0			0	1	0	0	0	0	0	0	0		1	0	0	1	0	0	0	0		1	11:15:00	136	80	85			0
HRE	20	2	1	0	1	0	4	2		0	0	1	0	1		0	1	0	0	0	0	0	0	0	0		1	0	0	0	0	0	0	1	0
HRE	42	1	0	0	1	1	50	2		1	0	1	0	0			1	0	0	0	0	0	0	0	0		1	0	0	1	0	0	0	0		1	06:55:00	117	73	69			0
HRE	33	1	1	1	1	0	4	2		0	0	1	0	1		0	1	0	0	0	0	0	0	0	0		1	0	0	1	0	0	0	0		1	06:40:00	123	60				0
HRE	23	1	1	1	1	0	25	1		0	0	0	0	1		0	1	0	0	0	0	0	0	0	0		1	0	0	1	0	0	0	0		1	17:10:00	120	70	78			0
HRE	17	1	1	0	1	0	25	2		0	0	0	0	1		0	0	0	1	0	0	0	0	0	0		1	0	0	1	0	0	0	0		1	17:05:00	110	65	78			0
HRE	9	1	1	2	1	0	4	1		1	1	1	0	0			0	0	1	0	0	0	0	0	0		1	0	0	1	0	0	0	0		1	23:22:00	103	84	99			0
HRE	40	1	0	0	1	0	25	1		1	1	1	0	0			0	1	0	0	0	0	0	0	0		1	0	0	1	0	0	0	0		1	16:33:00	136	75	84			0
HRE	40	1	1	1	1	0	9	2		0	1	1	0	0			0	1	0	0	0	0	0	0	0		1	0	0	1	0	0	0	0		1	01:10:00	135	81	75			0
HRE	39	1	1	1	1	0	10	2		0	0	1	0	0			0	1	0	0	0	0	0	0	0		1	0	0	1	0	0	0	0		1	18:55:00	147	107			38	0
HRE	4	2	1	0	0	0	6	98	0	0	1	1	0	0			0	0	0	0	0	0	0	0	0		1	0	0	1	0	0	0	0		1	16:30:00					37	0
HRE	46	1	0	2	1	1	18	2		1	0	0	0	0			1	0	0	0	0	0	0	0	0		1	0	0	0	0	0	1	0
HRE	22	2	1	1	1	0	50	3		0	0	1	0	0			0	0	1	0	0	0	0	0	0		1	0	0	1	0	0	0	0		1	17:35:00	120	88	71			0
HRE	62	2	1	1	1	0	50	0		0	0	1	0	0			0	0	0	1	0	0	0	0	0		1	0	0	1	0	0	0	0		1	18:40:00	111	88	115			0
HRE	73	1	1	1	1	1	50	98	0	0	0	1	0	0			0	0	0	0	0	0	1	0	0		1	0	0	1	0	0	0	0		1	18:35:00	131	90	110			0
HRE	35	1	0	2	1	1	50	1		1	0	0	0	0			1	0	0	0	0	0	0	0	0		1	0	0	1	0	0	0	0		1	01:40:00	138	73	69			0
HRE	32	1	1	1	1	0	5	1		1	1	0	0	0			1	0	0	0	0	0	0	0	0		1	0	0	1	0	0	0	0		1	22:10:00	92	60
HRE	34	1	0	1	1	0	15	3		1	0	0	0	0			0	1	0	0	0	0	0	0	0		1	0	0	1	0	0	0	0		1	18:00:00	110	76				0
HRE	39	1	1	1	1	0	30	3		0	0	1	0	0			0	1	0	0	0	0	0	0	0		1	0	0	1	0	0	0	0		1	23:30:00	124	69	81			0
HRE	40	1	1	1	1	0	10	3		0	0	1	0	0			0	1	0	0	0	0	0	0	0		1	0	0	1	0	0	0	0		1	19:30:00	111	77	78			0
HRE	38	1	0	2	1	0	15	98	0	1	0	0	0	0			0	0	0	0	1	0	0	0	0		1	0	0	1	0	0	0	0		1	18:05:00	0					0
HRE	52	1	1	1	1	0	30	3		0	0	1	0	0			0	1	0	0	0	0	0	0	0		1	0	0	1	0	0	0	0		1	19:35:00	143	87	82			0
HRE	29	1	1	1	1	0	30	98	0	0	0	1	0	0			0	1	0	0	0	0	0	0	0		1	0	0	1	0	0	0	0		1	06:40:00	120	90	89			0
HRE	40	1	1	1	1	0	30	98	0	0	0	1	0	0			0	1	0	0	0	0	0	0	0		1	0	0	1	0	0	0	0		1	07:00:00	145	93				0
HRE	38	1	0	2	1	0	5	1		1	0	0	0	0			1	0	0	0	0	0	0	0	0		1	0	0	1	0	0	0	0		1	20:00:00	126	74				0
HRE	49	1	1	1	1	0	30	98	0	0	0	1	0	0			0	1	0	0	0	0	0	0	0		1	0	0	1	0	0	0	0		1	07:01:00	122	89	48			0
HRE	34	1	0	0	1	1	50	1		1	0	0	0	0			0	1	0	0	0	0	0	0	0		1	0	0	1	0	0	0	0		1	11:48:00	127	79	66			0
HRE	31	1	1	0	1	0	40	1		1	0	0	0	0			0	0	0	0	0	0	0	0	1	0	1	0	0	1	0	0	0	0		1	19:40:00	70	47	82			0
HRE	43	1	1	1	1	0	20	2		0	1	1	0	0			1	0	0	0	0	0	0	0	0		1	0	0	1	0	0	0	0		1	11:21:00	142	94	85			0
HRE	52	1	1	1	1	0	6	2		0	1	1	0	0			0	0	0	0	0	0	0	0	1	0	1	0	0	1	0	0	0	0		1	12:10:00	82	57	54			0
HRE	29	1	0	0	1	0	55	2		0	1	0	0	0			1	0	0	0	0	0	0	0	0		1	0	0	1	0	0	0	0		1	11:02:00	133	62	66			0
HRE	28	1	0	1	1	1	90	2		0	0	1	0	0			0	1	0	0	0	0	0	0	0		1	0	0	1	0	0	0	0		1	20:10:00	133	81	87			0
HRE	19	1	0	1	1	0	30	1		1	0	0	0	0			1	0	0	0	0	0	0	0	0		1	0	0	1	0	0	0	0		1	11:30:00	118	78	89			0
HRE	37	1	1	1	1	0	15	2		0	1	1	0	0			0	0	0	0	0	0	0	0	1	0	1	0	0	1	0	0	0	0		1	23:23:00	125	96	95			0
HRE	39	1	1	1	1	0	15	2		0	1	1	0	0			0	1	0	0	0	0	0	0	0		1	0	0	1	0	0	0	0		1	23:22:00	130	105	88			0
HRE	45	1	1	1	1	0	10	2		0	1	1	0	0			1	0	0	0	0	0	0	0	0		1	0	0	1	0	0	0	0		1	06:52:00	141	94	85			0
HRE	24	1	0	0	1	1	160	2		1	1	0	0	0			0	0	1	0	0	0	0	0	0		1	0	0	1	0	0	0	0		1	19:09:00	161	93	47		38	0
HRE	14	1	1	2	1	0	6	2		0	0	1	0	0			0	1	0	0	0	0	0	0	0		1	0	0	1	0	0	0	0		1	14:02:00	134	85	75			0
HRE	40	1	0	1	1	0	10	2		0	1	0	0	1		0	1	0	0	0	0	0	0	0	0		1	0	0	1	0	0	0	0		1	15:30:00	128	88	90			0
HRE	9	2	0	0	0	0	10	1		0	0	0	0	1		0	0	0	1	0	0	0	0	0	0		1	0	0	1	0	0	0	0		1	23:05:00					37	0
HRE	26	2	0	1	1	0	30	2		0	1	0	0	0			1	0	0	0	0	0	0	0	0		1	0	0	1	0	0	0	0		1	09:55:00	150	82	75			0
HRE	22	1	1	0	1	0	50	2		0	0	0	0	1		0	0	0	1	0	0	0	0	0	0		1	0	0	1	0	0	0	0		1	15:35:00	132	72	99			0
HRE	43	1	0	0	1	0	10	2		0	0	1	0	0			0	0	0	0	0	0	0	0	1	0	1	0	0	1	0	0	0	0		1	23:01:00	100	64	110			0
HRE	28	1	0	0	1	0	25	2		1	1	0	0	0			0	1	0	0	0	0	0	0	0		1	0	0	1	0	0	0	0		1	13:02:00	113	65	84			0
HRE	38	1	1	1	1	0	5	2		0	1	1	0	0			0	0	0	0	1	0	0	0	0		1	0	0	1	0	0	0	0		1	22:00:00	118	84	78			0
HRL	40	1	1	1	1	0	6.5			1	0	1	0	0			1	0	0	0	0	0	0	0	0		1	0	0	1	0	0	0	0		1	10:51:00	147	89	68	22	37.3	0
HRL	27	1	1	0	1	0	12.5	1		1	0	1	0	0			0	1	0	0	0	0	0	0	0		1	0	0	1	0	0	0	0		1	16:27:00	110	68	110	18	37.3	0
HRL	21	1	1	2	1	1	7	2		1	0	1	0	0			1	0	0	0	0	0	0	0	0		1	0	0	1	0	0	0	0		1	18:30:00	151	80	71		36	0
HRL	38	1	1	1	1	0	11	1		0	0	0	1	0			1	0	0	0	0	0	0	0	0		1	0	0	1	0	0	0	0		1	16:31:00	118	87	110	20	36.9	0
HRL	28	1	1	1	1	0	10	1		0	0	1	0	0			1	0	0	0	0	0	0	0	0		1	0	0	1	0	0	0	0		1	08:42:00	138	87	69	28	37.1	0
HRL	82	1	1	2	1	1	7	0		1	0	1	0	0			1	0	0	0	0	0	0	0	0		1	0	0	1	0	0	0	0		1	18:25:00	154	84	88			0
HRL	71	2	1	2	1	1	6.5	0		1	0	1	0	0			0	0	0	0	0	0	1	0	0		1	0	0	1	0	0	0	0		1	09:25:00	178	99	110		37.1	0
HRL	37	2	1	1	1	0	4	3		0	0	1	0	0			1	0	0	0	0	0	0	0	0		1	0	0	1	0	0	0	0		1		128	82	96	24	37	0
HRL	32	1	1	2	1	1	320	2		1	0	1	0	0			1	0	0	0	0	0	0	0	0		1	0	0	1	0	0	0	0		1	14:15:00	148	87	87	20	36.8	0
HRL	21	1	0	0	1	1	30	1		1	0	0	0	0			1	0	0	0	0	0	0	0	0		1	0	0	1	0	0	0	0		1	14:30:00	141	87	84			0
HRL	25	1	1	1	1	0	5	2		0	0	1	0	0			1	0	0	0	0	0	0	0	0		1	0	0	1	0	0	0	0		1	14:49:00	127	86	80	22	36.4	0
HRL		1	1	1	1	0	1.5	1		0	0	1	0	0			1	0	0	0	0	0	0	0	0		1	0	0	1	0	0	0	0		1	13:35:00	150	100	94	22	36.9	0
HRL	50	1	1	2	1	1	6	2		1	0	1	0	0			1	0	0	0	0	0	0	0	0		1	0	0	1	0	0	0	0		1	18:59:00	172	111	117		35.9	0
HRL	19	1	1	2	1	0	20	2		1	0	1	1	0			0	0	1	0	0	0	0	0	0		1	0	0	1	0	0	0	0		1	16:32:00	121	69	77			0
HRL	16	1	1	2	1	0	3	2		1	0	1	0	0			0	0	1	0	0	0	0	0	0		1	0	0	1	0	0	0	0		1	14:40:00	111	68	71			0
HRL	48	2	1	1	1	1	4	2		1	0	1	0	0			1	0	0	0	0	0	0	0	0		1	0	0	1	0	0	0	0		1	14:40:00	126	82	79		36	0
HRL	47	1	1	1	1	1	1	2		1	0	1	1	0			1	0	0	0	0	0	0	0	0		1	0	0	1	0	0	0	0		3	06:58:00	97	62	109			0		07:30:00	108	69	111
HRL	35	1	1	1	1	0	5	99		0	0	1	0	0			1	0	0	0	0	0	0	0	0		1	1	1	1	0	0	0	0		1	12:34:00	148	90	84	40	37.1	1	40
HRL	25	1	1	2	1	1	4	2		1	0	0	0	0			1	0	0	0	0	0	0	0	0		1	0	0	1	0	0	0	0		1	13:17:00	130	83	71			0
HRL	45	1	1	2	1	1	7.5	2		1	0	0	1	0			1	0	0	0	0	0	0	0	0		1	0	0	1	0	0	0	0		1	19:59:00	141	89	119	38	36.8	0
HRL	58	1	1	2	1	1	30	2		1	0	1	0	0			0	0	0	0	0	0	1	0	0		1	0	0	1	0	0	0	0		1	08:41:00	139	87	69	22	37.1	0
HRL	49	1	0	1	1	1	30	1		1	0	0	0	0			1	0	0	0	0	0	0	0	0		1	0	0	1	0	0	0	0		1	20:53:00	141	89	62		36.9	0
HRL	37	2	1	2	1	0	3	3		0	0	1	0	0			0	1	0	0	0	0	0	0	0		1	0	0	1	0	0	0	0		1	17:13:00	89	60	121	32		0
HLD	49	1	0	2	1	1	240	2		1	0	0	0	0			0	1	0	0	0	0	0	0	0		1	0		1	0	0	0	0		1	04:05:00	101	65	91
HLD	40	2	1	0	1	0	1	2		1	1	1	0	0			0	0	0	1	0	0	0	0	0		1	0		1	0	0	0	0		2	12:50:00	98	62	89					13:35:00	104	66	89
HRL	69	1	1	2	1	1	120	1		1	0	0	0	0			1	0	0	0	0	0	0	0	0		1	0	0	1	0	0	0	0		1	11:15:00	144	91	90		37	0
HRL	18	1	1	2	1		6	1		1	0	0	1	0			1	0	0	0	0	0	0	0	0		1	0	0	1	0	0	0	0		1	19:20:00	112	74	90		36.9	0
HRL	28	1	0	2	1	1	8	1		1	0	0	0	0			1	0	0	0	0	0	0	0	0		1	0	0	1	0	0	0	0		1	11:30:00	144	89	64	24	36.9	0
HRL	52	1	1	1	1	1	3	2		0	0	1	0	0			1	0	0	0	0	0	0	0	0		1	0	0	1	0	0	0	0		1	13:25:00	147	90	87	22	37	0
HRL	34	1	1	1	1	0	6	3		0	0	1	0	0			0	0	0	0	1	0	0	0	0		1	0	0	1	0	0	0	0		1	18:15:00	134	81	84		36.4	0
HRL	60	1	1	2	1	1	2.5	2		1	0	1	0	0			1	0	0	0	0	0	0	0	0		1	0	0	1	0	0	0	0		1	14:27:00	150	91	87			0
HRE	42	2	0	1	1	0	10	2		0	0	1	0	0			0	1	0	0	0	0	0	0	0		1	0	0	1	0	0	0	0		1	14:35:00	103	69	64			0
HRE	32	1	1	1	1	0	4	2		0	0	1	0	0			0	0	0	0	0	0	0	0	1	0	1	1	0	1	0	0	0	0		1	08:30:00	149	105	73			0
HRE	18	1	1	2	1	1	5	2		1	1	0	0	0			0	0	1	0	0	0	0	0	0		1	0	0	1	0	0	0	0		1	20:40:00	126	76	86			0
HRE	35	1	1	2	1	0	5	2		0	1	1	0	0			0	0	0	0	0	0	0	0	1	0	1	0	0	1	0	0	0	0		1	00:16:00	131	109	102			0
HRE	46	2	1	1	1	1	27	2		0	0	1	0	0			0	1	0	0	0	0	0	0	0		1	0	0	1	0	0	0	0		1	14:46:00	155	92	100			0
HRE	37	1	1	1	1	0	105	2		1	1	0	0	0			0	0	0	0	0	0	0	0	1	0	1	0	0	1	0	0	0	0		1	10:23:00	127	87	58			0
HRE	2.41	2	1	0	0	0	6	0		0	0	0	0	1		0	0	0	0	0	0	0	0	0	1	0	1	0	0	0	0	0	0	1	0
HRE	39	1	1	1	1	0	6	2		0	1	1	0	0			0	1	0	0	0	0	0	0	0		1	0	0	1	0	0	0	0		1	10:01:00	129	71	78			0
HRE	20	1	1	0	1	0	5	2		0	0	1	0	0			0	1	0	0	0	0	0	0	0		1	0	0	1	0	0	0	0		1	09:30:00	124	75	102			0
HRE	35	1	1	1	1	0	6	2		1	1	0	0	0			0	0	0	0	0	0	0	0	1	0	1	0	0	1	0	0	0	0		1	11:39:00	150	74	86			0
HRL	41	1	1	1	1	0	5	1		1	0	0	0	0			1	0	0	0	0	0	0	0	0		1	0	0	1	0	0	0	0		1	14:27:00	148	92	84		36.9	0
HRL	65	1	1	2	1	1	4.5	2		1	0	1	1	0			1	0	0	0	0	0	0	0	0		1	0	0	1	0	0	0	0		1	17:40:00	156	87	84	24	36.4	0
HRL	20	1	1	1	1	1	6.5	2		1	1	0	1	0			1	0	0	0	0	0	0	0	0		1	0	0	1	0	0	0	0		1	12:26:00	139	79	74		36.8	0
HRL	25	1	1	1	1	0	6	1		0	0	1	0	0			1	0	0	0	0	0	0	0	0		1	0	0	1	0	0	0	0		1	16:20:00	128	69	80			0
HRL	29	1	1	1	1	0	10	2		0	0	0	1	0			1	0	0	0	0	0	0	0	0		1	0	0	1	0	0	0	0		1	13:22:00	134	87	83	16	36	0
HRL	45	1	1	1	1	1	100	1		1	0	1	0	0			1	0	0	0	0	0	0	0	0		1	0	0	1	0	0	0	0		1	09:15:00	144	79	64	20	36.7	0
HRL	27	1	1	2	1	1	5	2		1	0	0	0	0			1	0	0	0	0	0	0	0	0		1	0	0	1	0	0	0	0		1	16:50:00	141	84	71	18	35.9	0
HRL	22	1	1	2	1	1	100	3		1	0	1	0	0			0	0	1	0	0	0	0	0	0		1	0	0	1	0	0	0	0		1	11:25:00	119	70	67		36.4	0
HRL	29	1	1	2	1	1	8	1		1	0	0	1	0			1	0	0	0	0	0	0	0	0		1	0	0	1	0	0	0	0		1	11:00:00	127	69	69		36.5	0
HRL	32	1	1	1	1	0		2		1	0	0	0	0			0	0	0	0	1	0	0	0	0		1	0	0	1	0	0	0	0		1	12:52:00	128	81	78			0
HLD	27	1	1	0	1	0	11	3		1	1	1	0	0			0	0	0	0	0	0	0	0	1	Etudiant	1	0		1	0	0	0	0		1	19:20:00	125	98	96
HLD	31	1	1	1	1	0	10	2		1	1	1	0	0			0	1	0	0	0	0	0	0	0		1	0		1	0	0	0	0		3	07:30:00	150	76						08:00:00	105	70	73
HLD	50	2	1	2	1	1	142	1		1	1	0	0	0			1	0	0	0	0	0	0	0	0		1	0		1	0	0	0	0		2		97	59	63						103	70	106
HLD	31	1	1	1	1	0	14	2		1	1	1	0	0			0	1	0	0	0	0	0	0	0		1	0		1	0	0	0	0		1	17:42:00	131	84	98
HLD	24	1	1	0	1	0	15	2		1	1	0	0	1		Sciure	1	0	0	0	0	0	0	0	0		1	0		1	0	0	0	0		1	22:35:00	117	77	67
HLD	27	2	1	0	1	0	10	2		1	1	1	0	0			0	1	0	0	0	0	0	0	0		1	0		1	0	0	0	0		2	23:05:00	124	67	99					00:00:00	114	72	103
HLD	69	1	1	2	1	0	20	2		1	1	0	0	0			0	1	0	0	0	0	0	0	0		1	0		1	0	0	0	0		2	23:20:00	164	113	80					01:15:00	96	65	72
HLD	31	2	1	1	1	0	3	2		1	1	1	0	0			0	1	0	0	0	0	0	0	0		1	0		1	0	0	0	0		2	17:35:00	110	60	136					18:00:00	118	61	128	36
HLD	32	1	1	1	1	0	10	2		1	1	0	0	1		Sciure	0	1	0	0	0	0	0	0	0		1	0		1	0	0	0	0		2	01:35:00	91	71	89					02:35:00	132	69	66	16
HLD	75	2	1	0	1	1	75	0		1	1	0	1	0			0	0	0	1	0	0	0	0	0		1	0		1	0	0	0	0		2	05:24:00	117	69	83					06:00:00	120	75	96
HLD	23	1	1	0	1	1	21	3		0	1	1	0	0			0	0	0	0	0	0	0	0	1	Etudiant	1	0		1	0	0	0	0		1	11:35:00	116	84	74	14
HLD	25	1	1	0	1	0	4	2		0	1	0	1	0			0	1	0	0	0	0	0	0	0		1	0		1	0	0	0	0		2	23:05:00	124	86	87					00:02:00	102	72	80
HLD	49	1	0	2	1	1	22	2		1	1	0	0	0			0	1	0	0	0	0	0	0	0		1	0		1	0	0	0	0		1	08:54:00	129	77	73
HLD	37	1	1	1	1	0	10	3		0	1	1	0	0			0	1	0	0	0	0	0	0	0		1	0		1	0	0	0	0		1	09:37:00	136	97	100
HLD	27	1	1	0	1	0	12	2		1	1	0	0	1		Sciure	1	0	0	0	0	0	0	0	0		1	0		1	0	0	0	0		2	03:05:00	124	66	94					04:05:00	140	80	70
HLD	42	1	1	2	1	1	320	2		1	1	1	0	0			0	1	0	0	0	0	0	0	0		1	0		1	0	0	0	0		1	14:45:00	110	60	72	20	37
HRL	23	2	1	1	1	0	7	2		0	0	0	1	0			0	0	0	1	0	0	0	0	0		1	0	0	1	0	0	0	0		1	20:12:00	104	64	71	20	36.2	0
HRL	39	2	1	1	1	0	40	2		0	0	1	0	0			0	1	0	0	0	0	0	0	0		1	0	0	1	0	0	0	0		1	08:57:00	148	87	81		36.4	0
HRL	85	1	1	2	1	1	95	0		1	0	0	0	0			0	0	0	0	0	0	1	0	0		1	0	0	1	0	0	0	0		1	22:10:00	158	90	64		37.7	0
HRL	65	1	1	1	1	0	4.5	2		1	0	1	0	0			1	0	0	0	0	0	0	0	0		1	0	0	1	0	0	0	0		1	14:35:00	138	84	71		36.9	0
HRL	37	2	1	2	1	0	2	3		0	0	1	0	0			0	1	0	0	0	0	0	0	0		1	0	0	1	0	0	0	0		1	17:30:00	142	88	120	28	36.5	0
HRL	50	1	1	99	1	99	3	99		0	0	0	0	0			0	0	0	0	0	0	0	1	0		1	0	0	1	0	0	0	0		1	09:29:00	127	64	82	20	37.9	0
HRL	35	1	1	1	1	0	6	2		0	0	1	0	0			1	0	0	0	0	0	0	0	0		1	0	0	1	0	0	0	0		1	12:33:00	147	87	87		37.1	0
HRL	37	1	1	1	1	0	60	99		0	0	0	0	1		UNKNOWN	1	0	0	0	0	0	0	0	0		1	0	0	1	0	0	0	0		1	10:37:00	78	60	120	40		0
HRL	0.75	2	1	1	1	0	2.5	0		0	0	1	0	0			0	0	0	0	0	0	0	0	1	CHILD	1	0	0	1	0	0	0	0		1	10:28:00			90	28	37.4
HRL	45	2	1	2	1	1	12	1		1	0	0	0	0			1	0	0	0	0	0	0	0	0		1	0	0	1	0	0	0	0		1	11:44:00	137	79	64			0
HRL	64	1	1	2	1	1	90	1		1	0	1	0	0			1	0	0	0	0	0	0	0	0		1	0	0	1	0	0	0	0		1	13:26:00	138	84	71	20	37.1	0
HRL	47	1	1	2	1	1	4.5	2		1	0	1	0	0			1	0	0	0	0	0	0	0	0		1	0	0	1	0	0	0	0		1	14:44:00	138	97	64	20	36.7	0
HRL	20	1	1	2	1	1	4	2		1	0	1	0	0			1	0	1	0	0	0	0	0	0		1	0	0	1	0	0	0	0		1	14:35:00	138	78	84			0
HRL	44	2	1	1	1	1	6	2		1	1	1	1	0			1	0	0	0	0	0	0	0	0		1	0	0	1	0	0	0	0		1	14:36:00	111	87	66	18	37.1	0
HRL	25	2	1	1	1	0	7	2		1	0	1	0	0			1	0	0	0	0	0	0	0	0		1	0	0	1	0	0	0	0		1	01:38:00	127	87	67	22	36.8	0
HRL	43	1	1	1	1	0	6.5	1		1	0	0	0	0			1	0	0	0	0	0	0	0	0		1	0	0	1	0	0	0	0		2	20:27:00	188	95	85			0			170	84	92
HRL	4	1	1	1	1	0	3.5	1		0	0	1	0	0			0	0	1	0	0	0	0	0	0		1	0	0	1	0	0	0	0		1	09:28:00			150		37.5	0
HRL	23	1	1	2	1	1	3	1		1	0	0	0	0			1	0	0	0	0	0	0	0	0		1	0	0	1	0	0	0	0		1	09:59:00	130	89	92	22	36.5	0
HRL	16	2	1	2	1	0		2		1	0	1	0	0			0	0	1	0	0	0	0	0	0		1	0	0	1	0	0	0	0		1	21:12:00	119	78	84			0
HRL	25	1	1	1	1	0	6	2		0	0	1	0	0			0	0	0	1	0	0	0	0	0		1	0	0	1	0	0	0	0		1	17:30:00	126	92	88		36.4	0
HRL	16	1	1	2	1	1	8	2		1	0	1	0	0			0	0	1	0	0	0	0	0	0		1	0	0	1	0	0	0	0		1	17:04:00	129	75	90	36	35.9	0
HRL	4	1	1	1	1	0	1.5	1		1	0	1	0	0			0	0	1	0	0	0	0	0	0		1	0	0	1	0	0	0	0		1	18:03:00			120		38	0
HRL	70	1	1	2	1	1	4	0		1	0	0	0	0			0	0	0	0	0	0	1	0	0		1	0	0	1	0	0	0	0		1	11:03:00	201	98	86	26	35.6	0
HLD	43	2	1	1	1	0	10	2		1	1	1	0	0			1	0	0	0	0	0	0	0	0		1	0		1	0	0	0	0		2	02:35:00	104	76						03:00:00	107	87	82
HLD	19	1	1	0	1	0	12	2		1	1	1	0	0			1	0	0	0	0	0	0	0	0		1	0		1	0	0	0	0		1	12:52:00	151	78	82
HLD	60	2	1	1	1	0	4	1		1	1	0	1	0			1	0	0	0	0	0	0	0	0		1	0		1	0	0	0	0		2	06:55:00	99	76	101					07:32:00	106	75	98
HLD	19	1	1	0	1	0	9	1		1	0	0	1	0			0	0	0	0	1	0	0	0	0		1	0		1	0	0	0	0		1	18:10:00	124	84	92
HRL	29	2	1	1	1	0	4.5	3		0	0	1	0	0			0	0	1	0	0	0	0	0	0		1	0	0	1	0	0	0	0		1	17:26:00	129	71	68		36.5	0
HRL	50	1	1	2	1	0	3	2		1	0	1	0	0			1	0	0	0	0	0	0	0	0		1	0	0	1	0	0	0	0		2	03:10:00	150	103	84	26	36.4	0		13:43:00	155	98	82
HRL	16	2	1	1	1	1	2.5	2		1	0	1	0	0			0	0	1	0	0	0	0	0	0		1	0	0	1	0	0	0	0		1	21:20:00	110	64	70		36.8	0
HRL	72	1	1	2	1	1	15	1		1	0	1	0	0			0	0	0	0	0	0	1	0	0		1	0	0	1	0	0	0	0		1	13:08:00	153	76	67		37.4	0
HRL	18	1	1	2	1	1	4	1		1	0	0	0	0			1	0	0	0	0	0	0	0	0		1	0	0	1	0	0	0	0		1	09:44:00	128	74	66			0
HRL	11	2	1	1	1	1	3	2		1	0	1	0	0			0	0	1	0	0	0	0	0	0		1	0	0	1	0	0	0	0		1	13:55:00			102		36.8	0
HRL	47	1	1	1	1	1	10	1		1	0	0	0	0			1	0	0	0	0	0	0	0	0		1	0	0	1	0	0	0	0		1	12:30:00	134	87	69		36.9	0
HLD	19	1	1	0	1	0	9	1		1	0	0	1	0			0	0	0	0	1	0	0	0	0		1	0		1	0	0	0	0		1	18:10:00	124	84	92
HLD	20	1	1	0	1	0	12	2		1	1	0	1	0			1	0	0	0	0	0	0	0	0		1	0		1	0	0	0	0		2	00:25:00	130	63	60					02:00:00	128	73	82	20
HLD	29	1	1	1	1	0	10	2		0	1	0	1	0			1	0	0	0	0	0	0	0	0		1	0		1	0	0	0	0		1	20:37:00	110	60	64
HLD	26	2	1	1	1	0	70	2		0	1	1	0	0			0	1	0	0	0	0	0	0	0		1	0		1	0	0	0	0		2	06:05:00	128	82	89					07:00:00	120	60	60
HLD	69	2	1	2	1	0	10	1		1	1	0	0	1		Sciure	1	0	0	0	0	0	0	0	0		1	0		1	0	0	0	0		2	22:25:00	93	74	123					23:10:00	102	55	60
HLD	22	1	1	0	1	0	9	2		0	1	1	0	0			0	0	0	0	1	0	0	0	0		1	0		1	0	0	0	0		2	21:30:00	138	75	131					22:30:00	135	80	89	16
HLD	10	1	1	0	1	0	10	1		1	1	1	0	0			0	0	1	0	0	0	0	0	0		1	0		0	0	1	0	0
HLD	70	2	1	0	1	0		1		1	1	0	0	1		Sciure	1	0	0	0	0	0	0	0	0		1	0		1	0	0	0	0		1	13:30:00	98	51	73	19	38
HLD	22	1	1	1	1	0	5	1		0	0	0	1	0			1	0	0	0	0	0	0	0	0		1	0		1	0	0	0	0		3	02:46:00	90	64	129					03:00:00	102	70	99
HLD	20	2	1	0	1	0	15	2		1	1	1	0	0			1	0	0	0	0	0	0	0	0		1	0		1	0	0	0	0		3	08:50:00	128	74	107					10:00:00	125	86	100
HLD	11	2	1	0	1	0	2	1		1	1	1	0	0			0	0	1	0	0	0	0	0	0		1	0		0	0	1	0	0
HRE	38	1	1	1	1	0	4	2		0	0	1	0	0			0	0	0	0	0	0	0	0	1	0	1	0	0	1	0	0	0	0		1	17:54:00	120	92	50			0
HRE	28	1	1	1	1	0	5	2		1	1	1	0	0			0	0	0	0	0	0	0	0	1	0	1	0	0	1	0	0	0	0		1	08:20:00	122	75	55			0
HRE	21	1	1	1	1	0	5	2		1	1	0	0	0			0	0	0	0	0	0	0	0	1	0	1	0	0	1	0	0	0	0		1	19:35:00					38.5
HRE	32	2	1	1	1	0	4	1		0	1	1	0	0			1	0	0	0	0	0	0	0	0		1	0	0	1	0	0	0	0		1	11:05:00	143	78	79		37	0
HRE	78	2	0	2	1	1	105	0		1	1	0	0	0			0	0	0	1	0	0	0	0	0		1	0	0	1	0	0	0	0		1	21:10:00	109	39				0
HRE	31	1	1	1	1	0	10	2		0	0	1	0	0			0	1	0	0	0	0	0	0	0		1	0	0	1	0	0	0	0		1	15:30:00	120	77	66			0
HRE	43	1	0	2	1	1	30	1		1	1	0	0	0			0	0	0	0	0	0	0	0	1	0	1	0	0	1	0	0	0	0		1	20:40:00	94	56	89		37	0
HRE	32	1	1	2	1	1	35	2		1	1	0	0	0			1	0	0	0	0	0	0	0	0		1	0	0	1	0	0	0	0		1	17:00:00	166	98	89			0
HRE	28	1	1	1	1	0	6	2		0	1	1	0	0			0	1	0	0	0	0	0	0	0		1	0	0	1	0	0	0	0		1	10:33:00	135	63	87			0
HRE	52	2	0	2	1	1	10	0		1	1	0	0	0			0	0	0	1	0	0	0	0	0		1	0	0	1	0	0	0	0		1	19:05:00	101	65	104			0
HLD	32	1	1	1	1	0	9	2		0	1	1	0	1		Sciure	1	0	0	0	0	0	0	0	0		1	0		1	0	0	0	0		2	21:07:00	129	78	101						108	61	108
HLD	29	1	1	1	1	0	10	2		1	1	1	0	0			0	1	0	0	0	0	0	0	0		1	0		1	0	0	0	0		3	00:10:00	182	104	54					01:00:00	155	96	102	32
HLD	22	1	1	0	1	0	12	2		1	1	0	1	0			0	0	0	0	1	0	0	0	0		1	0		1	0	0	0	0		1	16:10:00	113	70	121	34	38
HLD	19	1	1	0	1	0	10	2		1	1	0	1	0			0	0	0	0	1	0	0	0	0		1	0		1	0	0	0	0		3	13:55:00	0	0						14:30:00	96	54	152
HLD	44	2	1	2	1	0	16	1		1	1	0	0	1		Sciure	0	0	0	1	0	0	0	0	0		1	0		1	0	0	0	0		1	12:56:00	129	82	91
HLD	27	1	1	1	1	0	10	2		0	1	1	0	0			0	1	0	0	0	0	0	0	0		1	0		1	0	0	0	0		1	19:25:00	150	92	74	24
HLD	32	2	1	1	1	0	12	2		0	0	1	0	0			0	0	0	0	1	0	0	0	0		1	0		1	0	0	0	0		1	13:35:00	124	58	103
HLD	37	2	1	1	1	0	10	2		1	1	0	0	1		Sciure	0	0	0	1	0	0	0	0	0		1	0		1	0	0	0	0		1	00:59:00	100	75	99
HLD	49	1	1	1	1	0	3	2		1	1	0	1	0			1	0	0	0	0	0	0	0	0		1	0		1	0	0	0	0		2	11:45:00	115	62	78					12:00:00	110	60	74
HLD	44	1	1	1	1	0	7	3		0	1	1	0	0			0	1	0	0	0	0	0	0	0		1	0		1	0	0	0	0		2	07:02:00	147	105	87					08:00:00	140	79	85
HLD	26	1	1	1	1	0	10	1		1	1	0	1	0			1	0	0	0	0	0	0	0	0		1	0		1	0	0	0	0		2	22:31:00	95	72	84					23:15:00	108	73	86
HLD	22	1	1	0	1	0	9	2		1	1	1	0	0			0	1	0	0	0	0	0	0	0		1	0		1	0	0	0	0		2	08:32:00	102	71	93					09:00:00	89	46	137
HLD	28	2	1	1	1	0	5	3		0	1	1	0	0			0	0	0	0	0	0	0	0	1	Etudiante	1	0		1	0	0	0	0		1	20:45:00	122	78	86
HLD	25	1	1	0	1	0	12	3		0	0	1	0	0			0	0	0	0	0	0	0	0	1	Etudiant	1	0		1	0	0	0	0		1	12:54:00	129	86	90
HLD	80	1	1	2	1	0	5	2		1	1	1	0	0			0	0	0	0	0	0	1	0	0		1	0		1	0	0	0	0		3	13:45:00	178	91	70					15:00:00	203	128	88
HLD	17	1	1	0	1	0	10	2		1	1	1	0	0			0	0	1	0	0	0	0	0	0		1	0		1	0	0	0	0		2	01:13:00	131	76	78					02:02:00	120	60	107
HLD	49	1	1	1	1	0	12	2		0	1	1	0	0			0	0	0	0	0	0	0	0	1	MaÃ§on	1	0		1	0	0	0	0		1	20:45:00	130	82	104
HLD	70	1	1	2	1	0	12	2		1	1	1	0	0			0	0	0	0	0	0	1	0	0		1	0		1	0	0	0	0		3	15:59:00	125	85	137					16:30:00	156	83	108
HLD	43	1	1	1	1	0	12	2		1	1	1	0	0			0	1	0	0	0	0	0	0	0		1	0		1	0	0	0	0		1	14:35:00	130	82	88
HLD	35	1	1	1	1	0	16	2		1	0	1	0	0			1	0	0	0	0	0	0	0	0		1	0		1	0	0	0	0		3	19:35:00	100	60	64					20:00:00	96	64	56
HLD	45	1	1	1	1	0	9	2		1	1	1	0	0			1	0	0	0	0	0	0	0	0		1	0		1	0	0	0	0		1		116	61	46
HLD	65	1	0	2	1	1	80	2		1	1	0	0	0			0	1	0	0	0	0	0	0	0		1	0		1	0	0	0	0		1	10:35:00	107	71	72
HLD	46	1	1	1	1	0	13	2		1	1	1	0	0			0	1	0	0	0	0	0	0	0		1	0		1	0	0	0	0		1	07:06:00	136	89	92
HLD	41	2	1	1	1	0	16	2		1	1	1	0	0			0	0	0	1	0	0	0	0	0		1	0		1	0	0	0	0		1	10:26:00	165	51	64
HLD	31	1	1	1	1	0	10	2		0	1	1	0	1		Sciure	1	0	0	0	0	0	0	0	0		1	0		1	0	0	0	0		3	01:08:00	118	68	84					02:00:00	134	80	82
HLD	45	1	1	1	1	0	12	1		1	1	0	0	1		Sciure	1	0	0	0	0	0	0	0	0		1	0		1	0	0	0	0		2	00:54:00	129	88	76					02:00:00	160	80	100
HLD	25	1	1	0	1	1	70	2		1	1	0	0	0			0	1	0	0	0	0	0	0	0		1	0		1	0	0	0	0		3	01:15:00	99	61	53					02:00:00	126	84	70
HLD	49	1	1	2	1	0	20	2		1	1	1	0	0			0	1	0	0	0	0	0	0	0		1	0		1	0	0	0	0		2	06:35:00	84	51	81					07:30:00	155	98	120
HRE	43	2	0	2	1	0	10	1		1	1	0	0	0			0	0	0	1	0	0	0	0	0		1	0	0	1	0	0	0	0		1	19:35:00	127	79	75			0
HRE	56	1	0	1	1	0	50	98	0	1	0	0	0	0			0	1	0	0	0	0	0	0	0		1	0	0	1	0	0	0	0		1	17:40:00	189	10	91			0
HRE	32	1	1	2	1	1	35	2		1	0	0	0	0			1	0	0	0	0	0	0	0	0		1	0	0	1	0	0	0	0		1	17:00:00	166	98	89			0
HRE	33	1	1	1	1	0	11	2		0	1	0	0	0			0	0	0	0	0	0	0	0	1	0	1	0	0	1	0	0	0	0		1	19:40:00	164	88	102			0
HRE	43	1	1	1	1	0	10	2		0	1	0	0	0			0	0	0	0	0	0	0	0	1	0	1	0	0	1	0	0	0	0		1	16:10:00	141	78				0
HRE	35	1	1	1	1	0	7	2		0	0	1	0	0			0	0	0	0	0	0	0	0	1	0	1	0	0	1	0	0	0	0		1	16:30:00	127	82	72			0
HRE	56	2	1	2	1	0	10	2		0	1	0	0	0			0	0	0	0	0	0	0	0	1	0	1	0	0	1	0	0	0	0		1	16:00:00	124	66	111			0
HRE	43	1	1	1	1	0	3	2		0	1	0	0	0			0	0	0	0	0	0	0	0	1	0	1	0	0	1	0	0	0	0		1	11:30:00	135	86	77			0
HRE	44	1	1	1	1	0	10	2		0	1	1	0	0			0	1	0	0	0	0	0	0	0		1	0	0	1	0	0	0	0		1	18:00:00	150	86	87			0
HRE	30	2	1	1	1	0	2	2		0	1	0	0	0			0	0	0	1	0	0	0	0	0		1	0	0	1	0	0	0	0		1	01:02:00	125	111	65		36	0
HRE	57	1	0	2	1	1	18	3		0	0	1	0	0			0	0	0	0	0	0	0	0	1	0	1	0	0	1	0	0	0	0		1	08:16:00	150	93	95			0
HRE	62	2	1	2	1	1	2	2		1	0	0	0	0			0	0	0	1	0	0	0	0	0		1	0	0	1	0	0	0	0		1	16:00:00	129	68	72			0
HRE	36	1	1	1	1	0	10	2		0	0	1	0	0			0	0	0	0	0	0	0	0	1	0	1	0	0	1	0	0	0	0		1	20:32:00	139	87	85
HRE	4	2	0	0	1	0	10	0		0	1	0	0	0			0	0	0	0	0	1	0	0	0		1	0	0	1	0	0	0	0		1	22:04:00					37	0
HRE	23	2	1	1	1	0	10	2		0	0	1	0	0			0	0	0	0	0	0	0	0	1	0	1	0	0	1	0	0	0	0		1	22:35:00	104	54	94			0
HRE	27	1	1	1	1	0	30	2		1	0	0	0	0			0	0	0	0	0	0	0	0	1	0	1	0	0	1	0	0	0	0		1	16:30:00	126	80	77			0
HRE	22	1	0	0	1	0	10	2		0	1	0	0	0			0	0	0	0	1	0	0	0	0		1	0	0	1	0	0	0	0		1	18:50:00	134	76	84			0
HRE	48	2	1	1	1	0	3	2		0	0	0	0	0			0	0	0	1	0	0	0	0	0		1	0	0	1	0	0	0	0		1	15:02:00	126	101	86
HRE	21	2	1	1	1	0	4	2		0	0	1	0	0			0	0	1	0	0	0	0	0	0		1	0	0	1	0	0	0	0		1	21:31:00	129	69	94			0
HRE	26	1	0	1	1	0	15	2		0	0	1	0	0			0	0	0	0	0	0	0	0	1	0	1	0	0	1	0	0	0	0		1	01:25:00	139	73	81			0
HRE	20	2	1	0	1	0	10	2		0	0	1	0	0			0	0	1	0	0	0	0	0	0		1	0	0	1	0	0	0	0		1	22:30:00	129	84	84			0
HRE	31	1	1	1	1	0	5	1		0	1	0	0	0			0	0	0	0	1	0	0	0	0		1	0	0	1	0	0	0	0		1	19:35:00	141	64	86			0
HRE	105	1	0	0	0	0	105	2		0	1	0	0	0			0	0	0	0	1	0	0	0	0		1	0	0	1	0	0	0	0		1	19:52:00	130	79	98			0
HRE	33	1	1	0	1	0	6	2		0	1	0	0	0			0	0	0	0	1	0	0	0	0		1	0	0	1	0	0	0	0		1	20:00:00	132	79	79			0
HRE	46	2	1	2	1	1	6	1		1	0	0	0	0			0	0	0	0	0	0	0	0	1	0	1	0	0	1	0	0	0	0		1	22:49:00	141	64	86			0
HRE	30	1	1	1	1	0	4	2		0	1	0	0	0			0	0	0	0	0	0	0	0	1	0	1	0	0	1	0	0	0	0		1	15:32:00	135	82	91			0
HRE	61	1	0	2	1	1	70	1		1	0	0	0	0			0	0	0	0	0	0	0	0	1	0	1	0	0	1	0	0	0	0		1	21:19:00	156	87	63			0
HRE	26	1	1	1	1	0	6	2		0	1	0	0	0			0	0	0	0	0	0	0	0	1	0	1	0	0	1	0	0	0	0		1	03:45:00	169	68				0
HRE	35	1	1	0	1	0	2	1		0	0	1	0	0			1	0	0	0	0	0	0	0	0		1	0	0	1	0	0	0	0		1	06:30:00	152	94	68			0
HRE	28	1	1	1	1	0	40	1		0	0	1	0	0			0	0	0	0	0	0	0	0	1	0	1	0	0	1	0	0	0	0		1	13:00:00	148	115	51			0
HRE	20	2	1	0	1	0	5	1		0	0	1	0	0			0	0	0	1	0	0	0	0	0		1	0	0	1	0	0	0	0		1	22:55:00	115	60	83			0
HLD	27	1	1	1	1	0	9	1		0	1	0	1	0			0	1	0	0	0	0	0	0	0		1	0		1	0	0	0	0		3	02:25:00	130	86	64					03:00:00	115	76	85
HLD	23	1	1	1	1	0	12	2		0	1	1	0	0			0	0	0	0	0	0	0	0	1	Soudeur	1	0		0	0	1	0	0
HLD	28	1	1		1	0	8	2		0	0	0	1	0			0	1	0	0	0	0	0	0	0		1	0		0	0	1	0	0
HLD	30	2	1	1	1	0	14	2		0	1	1	0	0			0	0	0	0	0	0	0	0	1	Restauratrice	1	0		0	0	1	0	0
HLD	44	1	1	1	1	0	14	99		0	1	0	1	0			0	0	0	0	0	0	0	0	1	Mototaximan	1	0		0	0	1	0	0
HLD	50	1	1	2	1	0	13	2		1	1	1	0	0			0	1	0	0	0	0	0	0	0		1	0		1	0	0	0	0		1	15:45:00	140	82	89
HLD	70	2	1	2	1	0	6	1		1	1	0	0	1		Sciure	0	0	0	1	0	0	0	0	0		1	0		1	0	0	0	0		1	08:45:00	133	75	79
HLD	24	1	1	1	1	0	2	1		0	1	0	1	0			0	1	0	0	0	0	0	0	0		1	0		1	0	0	0	0		1	21:50:00	100	69	78
HRE	56	1	1	2	1	0	100	3		0	0	1	0	0			0	1	0	0	0	0	0	0	0		1	0	0	0	0	0	0	1	0
HRE	40	1	1	1	1	0	100	1		1	0	0	0	0			1	0	0	0	0	0	0	0	0		1	0	0	0	0	0	0	1	0
HRE	53	1	0	0	1	1	35	1		1	0	0	0	0			0	0	0	0	0	0	0	0	1	0	1	0	0	1	0	0	0	0		1	20:40:00	139	97	120			0
HRE	41	1	1	1	1	0	4	2		0	1	0	0	0			0	0	0	0	0	0	0	0	1	0	1	0	0	1	0	0	0	0		1	23:00:00	87	42	110			0
HRE	16	2	1	1	0	0	3	2		0	0	0	1	0			0	0	0	0	0	0	0	0	1	0	1	0	0	1	0	0	0	0		1	20:30:00	129	75	92			0
HRE	50	1	1	2	1	0	7	2		0	1	0	0	0			0	0	0	0	1	0	0	0	0		1	0	0	1	0	0	0	0		1	07:00:00	139	99	80
HRE	58	1	1	2	1	1	4	1		0	0	1	0	0			0	0	0	0	0	0	0	0	1	0	1	0	0	1	0	0	0	0		1	07:00:00	141	85	70			0
HRE	14	1	0	2	1	1	200	2		1	0	0	0	0			0	0	1	0	0	0	0	0	0		1	0	0	1	0	0	0	0		1	18:15:00	141	82	75			0
HRE	45	2	1	1	1	0	6	2		0	1	0	0	0			0	1	0	0	0	0	0	0	0		1	0	0	1	0	0	0	0		1	01:45:00	154	78	97			0
HRE	25	1	0	1	1	1	30	1		1	0	0	0	0			0	0	0	0	0	0	0	0	1	0	1	0	0	1	0	0	0	0		1	15:00:00	94	48	94			0
HRE	27	1	0	0	1	0	50	1		0	1	0	0	0			1	0	0	0	0	0	0	0	0		1	0	0	1	0	0	0	0		1	21:20:00	141	62	73			0
HLD	42	1	1	1	1	1	10	2		1	1	0	1	0			0	1	0	0	0	0	0	0	0		1	0		1	0	0	0	0		1	23:25:00	99	60	89
HLD	42	2	1	1	1	0	9	1		1	1	1	0	0			0	0	0	1	0	0	0	0	0		1	0		1	0	0	0	0		2	11:20:00	106	55	79					12:30:00	138	75	98
HLD	29	2	1	1	1	0	12	2		1	1	1	0	0			0	1	0	0	0	0	0	0	0		1	0		1	0	0	0	0		1	00:35:00	125	64	108
HLD	29	2	1	1	1	0	12	2		1	1	1	0	0			0	1	0	0	0	0	0	0	0		1	0		1	0	0	0	0		1	00:35:00	125	64	108
HLD	48	2	1	1	1	0	5	2		1	0	1	0	0			0	1	0	0	0	0	0	0	0		1	0		1	0	0	0	0		1	18:38:00	128	84	92	20
HLD	44	1	1	1	1	0	7	2		1	1	0	1	0			0	1	0	0	0	0	0	0	0		1	0		1	0	0	0	0		3	19:05:00	99	71	86					20:00:00	108	76	96
HLD	32	2	1	1	1	0	8	2		0	1	1	0	0			0	0	0	1	0	0	0	0	0		1	0		1	0	0	0	0		3	07:45:00	140	100	120					08:00:00	110	66	86
HLD	48	1	1	1	1	0	13	1		1	1	0	0	1		Sciure	0	1	0	0	0	0	0	0	0		1	0		1	0	0	0	0		1	12:36:00	115	95	98
HLD	39	2	1	1	1	0	4	3		0	1	1	0	0			0	1	0	0	0	0	0	0	0		1	0		1	0	0	0	0		3	09:25:00	130	80	70	20				10:00:00	134	86	114
HRL	4	1	1	1	1	0	1.5	1		1	0	0	0	0			0	0	1	0	0	0	0	0	0		1	0	0	1	0	0	0	0		1	18:03:00			120		38	0
HRE	18	2	1	0	1	0	4	1		0	0	1	0	0			0	0	0	1	0	0	0	0	0		1	0	0	1	0	0	0	0		1	09:15:00	112	77	116			0
HRE	29	1	1	1	1	1	15	1		0	0	0	1	0			0	0	0	0	0	0	0	0	1	0	1	0	0	1	0	0	0	0		1	14:00:00	150	55	105			0
HRE	21	1	1	1	1	0	10	1		0	0	0	1	0			0	0	0	0	0	0	0	0	1	0	1	0	0	1	0	0	0	0		1	13:00:00	133	75	61			0
HRE	0.33	1	1	0	0	0	4	0		0	0	0	0	1		0	0	0	0	0	0	1	0	0	0		1	0	0	1	0	0	0	0		1	15:00:00					37	0
HRE	23	1	1	1	1	0	3	2		0	0	1	0	0			0	0	1	0	0	0	0	0	0		1	0	0	1	0	0	0	0		1	11:30:00	72	112				0
HRE	54	1	1	2	1	0	10	2		0	0	1	0	0			1	0	0	0	0	0	0	0	0		1	0	0	1	0	0	0	0		1	21:24:00	136	94	84			0
HRE	54	1	1	0	1	1	27	2		0	0	1	0	0			0	1	0	0	0	0	0	0	0		1	0	0	1	0	0	0	0		1	01:00:00	108	63	83			0
HRE	46	1	1	0	1	1	27	2		0	0	1	0	0			0	1	0	0	0	0	0	0	0		1	0	0	1	0	0	0	0		1	01:06:00	152	90	70			0
HRE	18	1	1	0	0	0	4	2		0	1	0	0	0			0	0	0	0	1	0	0	0	0		1	0	0	1	0	0	0	0		1	01:03:00	113	59	83			0
HLD	24	1	1	0	1	0	4	2		1	1	0	1	0			1	0	0	0	0	0	0	0	0		1	0		1	0	0	0	0		1	21:45:00	102	68	83
HLD	32	1	1	1	1	0	9	2		1	1	1	0	0			0	1	0	0	0	0	0	0	0		1	0		1	0	0	0	0		2	11:35:00	78	60	100					12:00:00	104	65	99
HLD	45	1	1	1	1	0	5	1		1	1	0	1	0			0	1	0	0	0	0	0	0	0		1	0		1	0	0	0	0		1	23:07:00	115	81	96
HLD	39	1	1	1	1	0	12	1		1	1	0	1	0			1	0	0	0	0	0	0	0	0		1	0		1	0	0	0	0		1	12:05:00	92	59	122
HLD	30	1	1	1	1	0	5	1		1	1	0	1	0			1	0	0	0	0	0	0	0	0		1	0		1	0	0	0	0		1	12:05:00	70	56	81
HLD	36	1	1	0	1	1	37	0		1	1	0	0	0			1	0	0	0	0	0	0	0	0		1	0		1	0	0	0	0		2	07:30:00	82	53	100					08:00:00	101	61	98
HLD	76	2	1	2	1	1	15	2		0	0	0	0	0			0	0	0	0	0	0	1	0	0		1	0		1	0	0	0	0		1	11:20:00	156	81	94
HLD	34	1	1	1	1	0	10	2		1	1	0	0	1		Sciure	0	1	0	0	0	0	0	0	0		1	0		1	0	0	0	0		1	00:36:00	113	80	95
HLD	7	1	1	0	1	0	10	1		0	1	1	0	1		Sciure	0	0	1	0	0	0	0	0	0		1	0		0	0	1	0	0
HLD	25	1	1	1	1	0	9	2		0	0	1	0	0			0	0	0	0	1	0	0	0	0		1	0		1	0	0	0	0		3	21:50:00	100	60	102					22:30:00	80	70	70
HLD	26	2	99	99	99	99	14	99		0	0	0	0	0			0	0	0	0	0	0	0	1	0		1	1		0	0	0	0	1	Inprenable
HLD	27	2	1	1	0	0	5	99		0	1	0	1	0			0	0	0	0	0	0	0	1	0		1	0		1	0	0	0	0		1	18:55:00	120	59	205
HLD	83	2	1	1	1	0	6	1		0	1	1	0	0			0	0	0	1	0	0	0	0	0		1	0		0	0	0	0	1	Imprenable
HLD	29	1	1	1	1	0	12	2		0	1	1	0	0			0	0	0	0	0	0	0	0	1	Homme d'affaire	1	0		0	0	1	0	0
HLD	59	2	1	0	1	0	12	2		0	1	1	0	0			1	0	0	0	0	0	0	0	0		1	0		1	0	0	0	0		1	09:25:00	162	99	59
HLD	58	1	1	0	1	0	15	2		0	1	1	0	0			1	0	0	0	0	0	0	0	0		1	0		1	0	0	0	0		1	03:35:00	122	79	102
HLD	51	1	1	1	1	0	4	2		0	1	1	0	0			0	1	0	0	0	0	0	0	0		1	0		1	0	0	0	0		1	22:10:00	173	114	91
HLD	17	1	1	1	1	0	4	1		0	1	1	0	0			0	0	0	0	0	0	0	0	0		1	0		1	0	0	0	0		1	22:20:00	151	85	92
HLD	63	1	1	1	1	0	13	2		0	0	0	0	0			1	0	0	0	0	0	0	0	0		1	0		1	0	0	0	0		1	20:05:00	120	70	80
HLD	26	1	1	1	1	0	12	3		0	1	1	0	0			0	0	0	0	0	0	0	0	1	Etudiant	1	0		1	0	0	0	0		1	22:50:00	125	86	80
HLD	35	1	1	1	1	0	30	2		0	1	1	0	0			0	0	0	0	0	0	0	0	1	MaÃ§on	1	0		0	0	1	0	0
HLD	26	1	1	1	1	0	6	99		0	1	0	1	0			0	0	0	0	0	0	0	0	1	Mototaximan	1	0		1	0	0	0	0		1	22:22:00	87	58	123
HLD	17	1	1	1	1	0	9	1		0	1	1	0	0			0	0	0	0	1	0	0	0	0		1	0		1	0	0	0	0		1	21:35:00	154	69	76
HLD	41	1	1	1	1		6	1		0	1	1	0	0			0	0	0	0	0	0	0	0	1	Chef de Garage	1	0		1	0	0	0	0		1	22:05:00	104	60	88
HLD	22	2	1	1	0	0	30	99		0	1	1	0	0			0	0	0	1	0	0	0	0	0		1	0		1	0	0	0	0		1	22:30:00	124	88	93
HLD	26	1	0	1	0	0	30	99		0	1	1	0	0			0	0	0	0	0	0	0	0	1	Pompiste	1	0		1	0	0	0	0		1	23:00:00	116	69	110
HLD	17	1	1	1	1	0	3	2		0	1	0	0	0			0	0	0	0	0	0	0	0	1	MÃ©canicien	1	0		1	0	0	0	0		1	00:20:00	118	72	89
HLD	47	2	0	2	1	1	30	99		1	1	0	0	0			0	0	0	0	0	0	0	0	1	Cultivatrice	1	0		1	0	0	0	0		1	10:35:00	115	78	88
HLD	17	1	1	1	1	0	4	2		0	1	1	0	0			0	0	0	0	0	0	0	0	0		1	0		1	0	0	0	0		1	19:22:00	143	93	109
HLD	68	1	1	1	1	0	12	2		0	1	1	0	0			0	0	0	0	0	0	0	0	1	Electricien	1	0		1	0	0	0	0		1	20:15:00	132	64	71
HLD	63	1	1	2	1	0	10	2		1	0	0	0	1		Sciure	1	0	0	0	0	0	0	0	0		1	0		1	0	0	0	0		1	20:20:00	176	83	94	18
HLD	48	1	1	1	1	0	9	2		1	1	0	1	0			0	0	0	0	1	0	0	0	0		1	0		1	0	0	0	0		3	22:55:00	65	43	112					23:30:00	98	52	108
HLD	59	2	1	2	1	0	11	1		0	1	1	0	0			1	0	0	0	0	0	0	0	0		1	0		1	0	0	0	0		1	06:50:00	125	73	70
HLD	42	1	1	1	1	0	11	2		0	1	1	0	0			1	0	0	0	0	0	0	0	0		1	0		1	0	0	0	0		3	22:55:00	93	68	97					00:00:00	120	75	131
HLD	32	1	1	1	1	0	4	2		0	1	0	1	0			1	0	0	0	0	0	0	0	0		1	0		1	0	0	0	0		1	19:08:00	102	56	100
HLD	24	1	1	1	1	0	2	2		0	1	1	0	0			1	0	0	0	0	0	0	0	0		1	0		1	0	0	0	0		1	20:45:00	138	82	90
HLD	24	1	1	1	1	0	12	1		0	1	1	0	0			0	0	0	0	0	0	0	0	1	Mototaximan	1	0		1	0	0	0	0		1	22:35:00	123	79	113
HLD	33	1	1	1	1	0	18	2		0	1	1	0	0			0	1	0	0	0	0	0	0	0		1	0		1	0	0	0	0		1	06:05:00	110	76	103
HLD	33	1	1	1	1	0	5	99		0	1	1	0	0			1	0	0	0	0	0	0	0	0		1	0		1	0	0	0	0		1	15:05:00	90	70
HLD	27	1	1	1	1	0	12	2		0	1	1	0	0			0	0	1	0	0	0	0	0	0		1	0		1	0	0	0	0		1	20:55:00	113	63	77
HLD	39	1	1	1	1	0	4	2		0	1	1	0	0			0	0	0	0	0	0	0	1	0		1	0		1	0	0	0	0		1	00:35:00	128	86	94
HLD	31	2	1	1	1	0	12	3		0	1	1	0	0			0	0	0	0	0	0	0	0	1	Etudiante	1	0		1	0	0	0	0		1	03:50:00	112	72	105
HLD	23	1	1	1	1	0	65	2		0	1	1	0	0			0	0	1	0	0	0	0	0	0		1	0		1	0	0	0	0		1	00:35:00	90	60	95
HLD	24	1	1	0	1	0	14	2		0	1	1	0	0			0	0	0	0	0	0	0	0	1	Plombier	1	0		1	0	0	0	0		1	23:05:00	125	74	70
HLD	16	1	1	1	1	0	3	1		0	1	1	0	0			0	0	0	0	0	0	0	0	1	Mototaximan	1	0		1	0	0	0	0		1	20:05:00	116	58	81
HLD	33	1	1	1	0	0	4	99		1	1	0	0	0			0	0	0	0	0	0	0	0	1	Mototaximan	1	0		1	0	0	0	0		1	22:20:00	110	70	83
HLD	26	1	1	1	0	0	2	1		0	1	1	0	0			0	0	0	0	1	0	0	0	0		1	0		1	0	0	0	0		1	05:15:00	105	50	60
HLD	30	1	0	1	1	0	6	2		0	1	1	0	0			0	1	0	0	0	0	0	0	0		1	1		1	0	0	0	0		1	23:05:00
HLD	22	1	1	1	1	0	3	2		0	1	1	0	0			0	0	0	0	0	0	0	0	1	Echaffaudeur	1	0		1	0	0	0	0		1	21:25:00	139	90	76
HLD	33	1	1	1	1	0	8	2		0	1	1	0	0			0	0	0	0	0	0	0	0	1	Sauveteur	1	0		1	0	0	0	0		1	13:20:00	133	110	100
HLD	39	1	1	1	1	0	12	2		0	1	1	0	0			0	0	0	0	0	0	0	0	1	Mototaximan	1	0		1	0	0	0	0		1	15:15:00	118	84	90
HLD	29	1	1	1	1	0	14	3		0	1	1	0	0			0	0	0	0	0	0	0	0	1	Etudiant	1	0		1	0	0	0	0		1	11:05:00	130	80	82
HLD	27	1	1	1	0	0	14	2		0	1	1	0	0			1	0	0	0	0	0	0	0	0		1	0		1	0	0	0	0		1	15:30:00	124	86	87
HLD	18	1	1	1	1	0	7	1		0	1	1	0	0			0	0	0	0	0	0	0	0	1	Mototaximan	1	0		1	0	0	0	0		1	15:30:00	114	70	102
HLD	18	1	1	1	1	0	12	2		0	1	1	0	0			0	0	0	0	0	0	0	0	1	Menuisier	1	0		1	0	0	0	0		1	14:35:00	145	93	94	36
HLD	43	1	1	1	1	0	15	99		0	1	1	0	0			0	0	0	0	0	0	0	0	1	Mototaximan	1	0		1	0	0	0	0		1	02:05:00	145	89	115
HLD	34	1	1	1	1	0	8	2		0	1	1	0	0			0	0	0	0	0	0	0	0	1	Technicien Telecom	1	0		1	0	0	0	0		1	02:08:00	131	69	111
HLD	23	1	1	1	0	0	12	3		0	1	1	0	0			0	0	0	0	0	0	0	0	1	Etudiant	1	0		0	0	1	0	0
HLD	28	2	1	1	1	0		2		0	1	1	0	0			0	0	0	1	0	0	0	0	0		1	0		1	0	0	0	0		1	21:40:00	120	70	75
HLD	50	2	1	1	1	0	12	2		0	1	1	0	0			1	0	0	0	0	0	0	0	0		1	0		1	0	0	0	0		1	14:35:00	123	77	78
HLD	78	2	1	1	1	0	4	99		0	1	1	0	0			0	0	0	1	0	0	0	0	0		1	0		0	0	1	0	0
HLD	16	1	1	1	1	0	6	2		0	1	1	0	0			0	0	0	0	0	0	0	0	1	Mecanicien	1	0		1	0	0	0	0		1	01:05:00	137	83	94
HLD	29	1	1	1	1	0	10	2		0	1	1	0	0			0	0	0	0	0	0	0	0	1	Menuisier	1	0		1	0	0	0	0		1	09:55:00	143	91	94
HLD	55	1	1	1	1	0	2	2		0	1	1	0	0			0	0	0	0	0	0	0	0	1	Homme D'affaire	1	0		0	0	1	0	0
HLD	17	1	1	1	1	0	5	2		0	1	1	0	0			0	0	1	0	0	0	0	0	0		1	0		1	0	0	0	0		1	23:35:00	135	87	94
HLD	28	2	1	1	1	0	11	2		0	1	1	0	0			1	0	0	0	0	0	0	0	0		1	0		1	0	0	0	0		1	04:06:00	108	64	75
HLD	24	1	1	1	1	0	12	1		0	1	0	1	0			1	0	0	0	0	0	0	0	0		1	0		1	0	0	0	0		1	13:25:00	115	72	82
HLD	28	2	1	1	1	0	10	2		1	1	0	1	0			0	0	0	0	1	0	0	0	0		1	0		1	0	0	0	0		1	20:36:00	125	80	101
HLD	29	1	1		1	0	10	2		1	0	0	0	1		Sciure	0	0	0	0	1	0	0	0	0		1	0		1	0	0	0	0		1	13:41:00	136	87	91
HLD	34	1	1	1	1	0	10	1		1	0	0	0	1		Sciure	1	0	0	0	0	0	0	0	0		1	0		1	0	0	0	0		1	16:05:00	109	71	102
HLD	33	1	1	1	1	0	10	2		1	1	1	0	0			0	1	0	0	0	0	0	0	0		1	0		1	0	0	0	0		1	10:20:00	100	70	76
HLD	60	1	1	1	1	0	9	1		0	1	1	0	1		Sciure	0	0	0	0	0	0	1	0	0		1	0		1	0	0	0	0		1	20:05:00	162	109	18
HLD	35	1	1	0	1	0	6	1		1	0	0	1	1		Sciure	0	0	0	0	1	0	0	0	0		1	0		1	0	0	0	0		1	14:38:00	124	85	104
HLD	27	1	1	1	1	0	9	1		0	1	0	1	0			0	1	0	0	0	0	0	0	0		1	0		1	0	0	0	0		1	11:08:00	131	91	108
HLD	20	1	1	1	1	0	10	2		1	1	0	1	0			0	1	0	0	0	0	0	0	0		1	0		1	0	0	0	0		1	05:25:00	85	54	120
HLD	27	2	1	1	1	0	14			0	1	1	0	0			0	1	0	0	0	0	0	0	0		1	0		1	0	0	0	0		1	06:05:00	128	79	89
HLD	29	1	1	1	1	0	4	2		0	1	1	0	0			0	1	0	0	0	0	0	0	0		1	0		1	0	0	0	0		1	22:18:00	107	76	101
HLD	27	1	1	1	1	0	7	1		1	0	1	0	0			0	0	0	0	0	0	0	0	1	Cultivateur	1	0		1	0	0	0	0		1	19:05:00	136	90	88
HLD	26	1	1	1	1	0	6	2		0	1	1	0	0			0	1	0	0	0	0	0	0	0		1	0		1	0	0	0	0		1	03:30:00	123	68	114
HLD	33	1	1	1	1	0	6	1		1	1	0	0	0			0	0	0	0	0	0	0	0	1	Benskineur	1	0		1	0	0	0	0		1	02:57:00	108	59	84
HLD	72	1	1	2	1	1	80	1		1	0	0	0	0			0	0	0	0	0	0	0	0	1	Planteur	1	0		1	0	0	0	0		1	20:08:00	121	62	104
HLD	40	1	99	99	99	99		99		0	0	0	0	1		Inconnu	0	0	0	0	0	0	0	0	0		0	0		0	0	0	0	1	ArrivÃ© DCD
HLD	60	1	1	2	1	0	9	3		1	1	1	0	0			0	1	0	0	0	0	0	0	0		1	0		1	0	0	0	0		1	12:06:00	59	47	58
HLD	44	1	1	1	1	0	8	2		1	1	0	0	0			1	0	0	0	0	0	0	0	0		1	0		1	0	0	0	0		2	17:48:00	134	94	92		37.9			19:00:00	159	40	158	70
HLD	68	1	1	1	1	0	6	1		0	1	0	1	0			0	0	0	0	0	0	0	0	1	Mototaximan	1	0		0	0	1	0	0
HLD	41	1	1	1	1	0	5	2		0	1	1	0	0			0	0	0	0	0	0	0	0	1	Docker	1	1		1	0	0	0	0		1	19:55:00	124	74	99
HLD	43	1	1	1	1	0	12	2		0	1	1	0	0			0	1	0	0	0	0	0	0	0		1	0		0	0	1	0	0
HLD	42	1	1	1	1	0	13	2		0	1	1	0	0			1	0	0	0	0	0	0	0	0		1	0		1	0	0	0	0		1	23:15:00	128	78	79
HLD	45	1	1	1	1	0	4	2		0	1	1	0	0			0	0	0	0	0	0	0	0	1	Boulanger	1	0		1	0	0	0	0		1	15:05:00	135	85	90
HLD	18	1	1	1	1	0	13	1		0	1	1	0	0			0	0	0	0	0	0	0	0	1	Ferrailleur	1	0		1	0	0	0	0		1	23:15:00	126	86	86
HLD	18	1	1	1	1	0	10	2		0	1	1	0	0			0	0	0	0	0	0	0	0	1	MÃ©canicien Auto	1	0		1	0	0	0	0		1	01:05:00	96	66	88
HLD	28	1	1	1	1	0	5	1		0	1	0	1	0			1	0	0	0	0	0	0	0	0		1	0		1	0	0	0	0		1	14:58:00	124	75	92
HLD	28	2	0	0	1	0	5	2		1	1	1	0	0			0	1	0	0	0	0	0	0	0		1	0		1	0	0	0	0		1	11:10:00	121	72	84
HLD	24	2	1	0	1	0	10	3		0	1	1	0	0			0	0	0	0	0	0	0	0	1	Etudiante	1	0		1	0	0	0	0		1		114	71	71
HRL	27	1	1	1	1	0	3.5	2		0	0	0	1	0			1	0	0	0	0	0	0	0	0		1	0	0	1	0	0	0	0		1	17:48:00	134	87	64		36.9	0
HRL	19	1	1	1	1	1	90	2		1	0	0	0	0			0	0	1	0	0	0	0	0	0		1	0	0	1	0	0	0	0		1	16:10:00	128	67	81	26	37	0
HRL	36	1	1	1	1	0	3.5	3		0	1	0	0	0			0	1	0	0	0	0	0	0	0		1	0	0	1	0	0	0	0		1	05:30:00	118	60	70		37.2	0
HRL	30	1	1	1	1	0	3.5	1		1	0	0	0	0			1	0	0	0	0	0	0	0	0		1	0	0	1	0	0	0	0		1	22:45:00	107	69	62	20	36.3	0
HRL	37	1	1	1	1	0	4.5	2		0	0	1	0	0			1	0	0	0	0	0	0	0	0		1	0	0	1	0	0	0	0		1	13:02:00	114	71	64	18	36.2	0
HRL	21	1	1	1	1	0	12.5	2		1	0	0	0	0			0	0	0	0	1	0	0	0	0		1	0	0	1	0	0	0	0		1	16:35:00	111	64	60	18	36	0
HRL	29	1	1	1	1	0	4	1		0	0	0	0	1		non	1	0	0	0	0	0	0	0	0		1	0	0	1	0	0	0	0		1	20:00:00	111	71	64	22	36	0
HRL	25	1	1	1	1	0	4	1		0	0	0	0	1		non	0	1	0	0	0	0	0	0	0		1	0	0	1	0	0	0	0		1	07:25:00	111	71	64	22	36
HRL	25	1	1	1	1	0	12.5	2		1	0	0	0	0			1	0	0	0	0	0	0	0	0		1	0	0	1	0	0	0	0		1	16:27:00	148	78	69	20	37.1	0
HRL	21	1	1	1	1	0	2	3		1	0	0	0	0			0	0	1	0	0	0	0	0	0		1	0	0	1	0	0	0	0		1	12:50:00	118	81	68	22	37.1	0
HRL	33	1	1	1	1	0	9	1		0	0	1	0	0			0	1	0	0	0	0	0	0	0		1	0	0	1	0	0	0	0		1	06:27:00	99	71	101	22	36	0
HRL	37	1	1	1	1	0	9	2		0	0	1	0	0			1	0	0	0	0	0	0	0	0		1	0	0	1	0	0	0	0		1	17:30:00	88	90	80	26	37	0
HRL	37	1	1	1	1	0	9	2		0	0	1	0	0			1	0	0	0	0	0	0	0	0		1	0	0	1	0	0	0	0		1	17:20:00	137	88	131	28	36	0
HRL	34	1	1	1	1	0	3.5	0		0	0	0	1	0			1	0	0	0	0	0	0	0	0		1	0	0	1	0	0	0	0		1	14:20:00	138	69	81	24	36.9	0
HRL	55	1	1	2	1	1	8	1		1	0	0	0	0			1	0	0	0	0	0	0	0	0		1	0	0	1	0	0	0	0		1	11:10:00	148	87	64	22	36	0
HRL	38	1	1	1	1	0	10	1		1	0	0	0	0			1	0	0	0	0	0	0	0	0		1	0	0	1	0	0	0	0		1	19:53:00	149	89	84	22	37.1	0
HRL	36		1	1	1	0	2	1		0	0	0	1	0			1	0	0	0	0	0	0	0	0		1	0	0	1	0	0	0	0		1	11:05:00	141	90	81	22	37.1	0
HRL	28	1	1	1	1	0	3.5	1		0	0	0	0	1		none	1	0	0	0	0	0	0	0	0		1	0	0	1	0	0	0	0		1	20:35:00	111	67	59	24	36.6	0
HRL	30	1	1	1	1	0	6	2		0	0	1	0	0			1	0	0	0	0	0	0	0	0		1	0	0	1	0	0	0	0		1	17:10:00	101	70	99	22	36.9	0
HRL	12	1	1	1	1	1	6.5	2		1	0	0	0	0			0	0	1	0	0	0	0	0	0		1	0	0	1	0	0	0	0		1	15:36:00	111	69	89	20	36.4	0
HRL	22	1	1	1	1	0	6	2		0	0	1	0	0			1	0	0	0	0	0	0	0	0		1	0	0	1	0	0	0	0		1	14:40:00	168	87	64	22	36	0
HRL	42	1	1	1	1	0	6.5	1		1	0	0	0	0			0	1	0	0	0	0	0	0	0		1	0	0	1	0	0	0	0		1	14:30:00	138	74	66	24	36.9	0
HRL	38	2	1	1	1	0	6.5	1		1	0	0	0	0			0	0	0	0	1	0	0	0	0		1	0	0	1	0	0	0	0		1	19:19:00	144	90	84	36	37.4	0
HRL	42	1	1	1	1	0	7.5	2		1	0	0	0	0			1	0	0	0	0	0	0	0	0		1	0	0	1	0	0	0	0		1	20:38:00	137	69	79	22	36.9	0
HRL	26	1	1	2	1	0	6	3		1	0	0	0	0			0	0	0	0	1	0	0	0	0		1	0	0	1	0	0	0	0		1	16:33:00	128	89	77	20	36.4	0
HRL	42	1	1	0	1	0	7.5	1		1	0	0	0	0			1	0	0	0	0	0	0	0	0		1	0	0	1	0	0	0	0		1	19:56:00	138	84	77	18	36.4
HRL	51	1	1	1	1	1	8	1		1	0	0	0	0			1	0	0	0	0	0	0	0	0		1	0	0	1	0	0	0	0		1	20:32:00	118	89	84	20	36.4
HRL	54	1	1	2	1	0	8	2		0	0	1	0	0			1	0	0	0	0	0	0	0	0		1	0	0	1	0	0	0	0		1	21:36:00	144	89	79	32	37.1	0
HRL	35	1	1	1	1	1	10	1		1	0	0	0	0			1	0	0	0	0	0	0	0	0		1	0	0	1	0	0	0	0		1	18:50:00	148	84	100	22	37.4	0
HRL	31	1	1	1	1	0	3.5	2		1	0	1	0	0			0	0	0	1	0	0	0	0	0		1	0	0	1	0	0	0	0		1	16:54:00	128	74	73	18	36.6	0
HRL	38	1	1	1	1	1	4.5	1		1	0	0	0	0			1	0	0	0	0	0	0	0	0		1	0	0	1	0	0	0	0		1	10:10:00	138	79	88	20	37.1	0
HRL	23	1	1	2	1	1	90	2		1	0	0	0	0			1	0	0	0	0	0	0	0	0		1	0	0	1	0	0	0	0		1	11:38:00	128	111	73	18	36.6	0
HRL	31	1	1	1	1	0	2.5	1		0	0	1	0	0			1	0	0	0	0	0	0	0	0		1	0	0	1	0	0	0	0		1	21:08:00	149	99	89	24	36.7	0
HRL	35	1	1	1	1	1	15	1		1	0	0	0	0			1	0	0	0	0	0	0	0	0		1	0	0	1	0	0	0	0		1	20:00:00	101	89	99	26	36.1	0
HRL	49	1	1	1	1	0	6.5	1		1	0	0	0	0			1	0	0	0	0	0	0	0	0		1	0	0	1	0	0	0	0		1	16:40:00	147	99	89	24	36.7	0
HRL	30	1	1	1	1	0	100	3		0	0	1	0	0			0	1	0	0	0	0	0	0	0		1	0	0	1	0	0	0	0		1	13:20:00	128	74	60	22	37.2	0
HRL	27	2	1	1	1	0	3.5	2		0	0	1	0	0			1	0	0	0	0	0	0	0	0		1	0	0	1	0	0	0	0		1	22:30:00	138	74	84	18	36.4	0
HRL	21	1	1	1	1	0	2.5	3		0	0	1	0	0			0	0	1	0	0	0	0	0	0		1	0	0	1	0	0	0	0		1	18:40:00	137	84	71	20	36.4	0
HRL	20	1	0	1	1	0	2.5	1		0	0	0	1	0			1	0	0	0	0	0	0	0	0		1	0	0	1	0	0	0	0		1	14:02:00	130	68	87	22	36.5	0
HRE	56	1	0	0	1	0	25	1		1	0	0	0	0			0	1	0	0	0	0	0	0	0		1	0	0	1	0	0	0	0		1	23:10:00	139	82	84			0
HRL	31	1	1	1	1	0	5	2		0	0	1	0	0			0	1	0	0	0	0	0	0	0		1	0	0	1	0	0	0	0		1	00:11:00	128	74	89	26	36.7	0
HRL	23	1	1	1	1	0	5	2		0	0	1	0	0			1	0	0	0	0	0	0	0	0		1	0	0	1	0	0	0	0		1	22:15:00	118	74	69	22	37.1	0
HRL	27	1	1	1	1	0	10	1		0	0	0	1	0			1	0	0	0	0	0	0	0	0		1	0	0	1	0	0	0	0		1	13:20:00	141	84	99	18	36.1	0
HRL	48	2	1	1	1	0	9	2		1	0	0	0	0			1	0	0	0	0	0	0	0	0		1	0	0	1	0	0	0	0		1	14:25:00	148	87	88	22	36.9	0
HRL	24	1	1	1	1	1	4	1		0	0	0	1	0			1	0	0	0	0	0	0	0	0		1	0	0	1	0	0	0	0		1	16:31:00	138	84	89		36.9	0
HRL	62	2	1	2	1	1	6	1		0	0	1	0	0			1	0	0	0	0	0	0	0	0		1	0	0	1	0	0	0	0		1	21:20:00	168	91	101	20	36.8	0
HRL	2	1	1	1	1	0	300	0		1	0	0	0	0			0	0	0	0	0	0	0	0	1	Child	1	0	0	1	0	0	0	0		1	15:11:00			100	42	37.4	0
HRL	15	2	1	2	1	1	100	2		1	0	0	0	0			0	0	1	0	0	0	0	0	0		1	0	0	1	0	0	0	0		1	14:20:00	98	74	89	22	36.5
HRL	33	1	1	0	1	0	60	2		1	0	0	0	0			0	1	0	0	0	0	0	0	0		1	0	0	1	0	0	0	0		1	14:20:00	128	88	82	22	37
HRL	31	1	1	0	1	0		1		1	0	0	0	0			1	0	0	0	0	0	0	0	0		1	0	0	1	0	0	0	0		1	09:20:00	128	87	68	22	36.4	0
HRL	40	1	1	1	1	0	3.5	2		0	0	1	0	0			1	0	0	0	0	0	0	0	0		1	0	0	1	0	0	0	0		1	15:15:00	111	62	118	28	36.8	0
HRL	26	1	1	1	1	0	2	1		0	0	0	1	0			1	0	0	0	0	0	0	0	0		1	0	0	1	0	0	0	0		1	23:56:00	154	89	89	28	37	0
HRL	25	1	1	0	1	0	8	2		0	0	1	0	0			0	1	0	0	0	0	0	0	0		1	0	0	1	0	0	0	0		1	16:30:00	138	69	87	22	36.4	0
HRL	60	1	1	2	1	1	2.5	1		1	0	0	0	0			1	0	0	0	0	0	0	0	0		1	0	0	1	0	0	0	0		1	12:16:00	144	89	74	22	36.4	0
HRL	21	1	1	0	1	0	25	2		0	0	1	0	0			0	1	0	0	0	0	0	0	0		1	0	0	1	0	0	0	0		1	22:38:00	138	86	73	26	37	0
HRL	27	1	1	2	1	1	2.5	3		1	0	0	0	0			0	1	0	0	0	0	0	0	0		1	0	0	1	0	0	0	0		1	10:20:00	137	89	66	22	36.2
HRL	29	1	1	1	1	0	6.5	1		0	0	0	0	1		non	0	0	0	0	1	0	0	0	0		1	0	0	1	0	0	0	0		1	21:16:00	150	90	111	26	37.8
HCP	39	2	1	1	1	0	6	2		0	0	1	0	0			1	0	0	0	0	0	0	0	0		1	0	0	1	0	0	0	0		1	20:35:00	113	58	78	22	36.7	0
HRL	20	1	1	1	1	0	4	1		0	0	0	0	1		none	1	0	0	0	0	0	0	0	0		1	0	0	1	0	0	0	0		1	19:28:00	101	64	62	20	36.1	0
HRL	52	1	1	2	1	1	40	0		1	0	0	0	0			1	0	0	0	0	0	0	0	0		1	0	0	1	0	0	0	0		1	11:41:00	131	87	87		36.8	0
HRL	35	1	1	1	1	0	4	1		0	0	0	1	0			1	0	0	0	0	0	0	0	0		1	0	0	1	0	0	0	0		1	19:30:00	111	59	79		36	0
HRL	86	2	1	2	1	1		0		1	0	0	0	0			1	0	0	0	0	0	1	0	0		1	0	0	1	0	0	0	0		1	14:25:00	111	98	92	22	36.2	0
HLD	30	1	1	1	1	0	6	1		0	1	0	1	0			0	0	0	0	0	0	0	0	1	Mtotaximan	1	0		1	0	0	0	0		1	09:25:00	105	63	85
HLD	33	1	1	1	1	0	12	1		0	1	1	0	0			0	1	0	0	0	0	0	0	0		1	0		1	0	0	0	0		1	22:06:00	135	81	96
HLD	43	1	1	1	1	0	6	2		0	1	1	0	0			0	0	0	0	0	0	0	0	1	Menuisier	1	0		1	0	0	0	0		1	14:09:00	139	84	84
HLD	25	1	1	1	1	0	4	99		0	1	0	1	0			0	0	0	0	0	0	0	0	1	Mtotaximan	1	0		1	0	0	0	0		1	00:18:00	165	95	59
HRE	36	1	1	0	1	0	10	1		0	0	0	0	1		0	1	0	0	0	0	0	0	0	0		1	1	0	0	0	0	0	1	0
HRE	42	1	1	0	1	0	10	0		0	1	0	0	0			1	0	0	0	0	0	0	0	0		1	0	0	1	0	0	0	0		1	14:45:00	131	73	84			0
HRE	38	1	1	1	1	0	10	2		0	1	0	0	0			0	0	0	1	0	0	0	0	0		1	0	0	1	0	0	0	0		1	14:50:00	121	75	75			0
HRE	29	1	1	0	1	0	10	3		0	0	0	0	1		0	0	1	0	0	0	0	0	0	0		1	0	0	0	0	0	0	1	0
HRE	28	2	1	0	1	0	10	2		0	0	1	0	0			0	1	0	0	0	0	0	0	0		1	0	0	1	0	0	0	0		1	09:10:00	140	109	81			0
HRE	48	1	1	2	1	0	3	2		0	0	1	0	0			0	0	0	0	0	0	0	0	1	0	1	0	0	1	0	0	0	0		1	16:00:00	137	82	73			0
HRE	16	1	1	2	0	0	3	2		0	1	0	0	0			0	0	1	0	0	0	0	0	0		1	0	0	1	0	0	0	0		1	16:01:00	58	107				0
HRE	25	1	0	0	1	0	70	2		1	0	0	0	0			0	0	1	0	0	0	0	0	0		1	0	0	1	0	0	0	0		1	23:22:00	153	84	82			0
HRL	15	1	1	2	1	0	2.5	2		0	0	1	0	0			0	0	1	0	0	0	0	0	0		1	0	0	1	0	0	0	0		1	09:51:00	108	64	70		36	0
HRL	8	2	1	1	1	0	2	1		0	0	1	0	0			0	0	1	0	0	0	0	0	0		1	0	0	1	0	0	0	0		1	14:53:00			88		36.9	0
HRL	50	1	1	1	1	1	6	1		1	0	0	0	0			1	0	0	0	0	0	0	0	0		1	0	0	1	0	0	0	0		1	17:50:00	147	90	84	21	36.6	0
HRL	38	1	0	1	1	1	6	1		1	0	0	0	0			1	0	0	0	0	0	0	0	0		1	0	0	1	0	0	0	0		1	18:46:00	134	66	81		36
HRL	22	2	1	1	1	0	4.5	3		0	0	1	0	0			0	0	1	0	0	0	0	0	0		1	0	0	1	0	0	0	0		1	19:38:00	128	72	68	22	36.4	0
HRL	32	1	1	1	1	0	2	1		0	0	1	0	0			0	1	0	0	0	0	0	0	0		1	0	0	1	0	0	0	0		1	18:11:00	121	64	69	20	36.9	0
HRL	36	1	1	1	1	0	7	1		0	0	0	1	0			1	0	0	0	0	0	0	0	0		1	0	0	1	0	0	0	0		1	13:45:00	129	79	88	20	36.9	0
HRL	43	1	1	1	1	1	6	2		0	0	1	0	0			1	0	0	0	0	0	0	0	0		1	0	0	1	0	0	0	0		1	10:05:00	144	84	69	20	36.8	0
HRL	13	1	1	1	1	1	5.5	2		0	0	1	0	0			0	0	1	0	0	0	0	0	0		1	0	0	1	0	0	0	0		1	06:58:00			120	20	38
HRL	15	2	1	1	1	1	4.5	2		1	0	0	0	0			0	0	1	0	0	0	0	0	0		1	0	0	1	0	0	0	0		1	10:50:00	99	69	100	22	37.1	0
HRL	36	1	1	1	1	0	5	1		0	0	1	0	0			0	1	0	0	0	0	0	0	0		1	0	0	1	0	0	0	0		1	07:30:00	144	74	81		36.4
HRL	23	1	1	2	1	0	4.5	2		1	0	0	0	0			1	0	0	0	0	0	0	0	0		1	0	0	1	0	0	0	0		1	12:15:00	148	79	84	20	36	0
HRL	44	1	1	1	1	1	8	2		0	1	0	0	0			1	0	0	0	0	0	0	0	0		1	0	0	1	0	0	0	0		1	13:30:00	138	92	66	18	36.9	0
HRL	18	1	1	2	1	0	6	1		1	0	0	0	0			1	0	0	0	0	0	0	0	0		1	0	0	1	0	0	0	0		1	13:20:00	131	74	73		36.9
HRL	8	2	1	0	1	1	4	1		0	1	0	0	0			0	0	1	0	0	0	0	0	0		1	0	0	1	0	0	0	0		1	20:58:00			88		36.7	0
HRL	45	1	1	1	1	0	7.5	2		0	0	0	1	0			1	0	0	0	0	0	0	0	0		1	0	0	1	0	0	0	0		1	10:25:00	126	88	100		36	0
HLD	40	2	1	1	1	0	10	1		1	0	0	0	1		Sciure	0	0	0	1	0	0	0	0	0		1	0		1	0	0	0	0		2	21:25:00	95	57	83					22:00:00	109	64	82	17
HLD	23	1	1	0	1	0	4	2		1	1	0	1	0			0	1	0	0	0	0	0	0	0		1	0		1	0	0	0	0		1	08:25:00	133	83	68
HLD	26	1	1	1	1	0	14	2		0	1	1	0	0			0	1	0	0	0	0	0	0	0		1	0		1	0	0	0	0		1	00:30:00	115	61	93
HLD	44	1	1	1	1	0	13	2		1	1	1	0	0			0	1	0	0	0	0	0	0	0		1	0		1	0	0	0	0		1	17:42:00	130	77	106	20	37.8
HLD	37	1	1	1	1	0	10	2		1	1	0	1	0			1	0	0	0	0	0	0	0	0		1	0		1	0	0	0	0		2	13:25:00	97	85	116					14:30:00	115	78	99
HLD	30	1	1	1	0	0	10	1		1	1	0	1	0			1	0	0	0	0	0	0	0	0		1	0		1	0	0	0	0		1		134	94	92	24
HLD	27	1	1	1	1	0	9	2		1	0	1	1	0			1	0	0	0	0	0	0	0	0		1	0		1	0	0	0	0		1	05:59:00	121	67	85
HLD	30	1	1	1	1	0	8	2		0	1	0	1	0			0	0	0	0	1	0	0	0	0		1	0		1	0	0	0	0		1	20:03:00	131	67	85
HLD	34	1	1	1	1	0	10	2		0	0	1	0	0			1	0	0	0	0	0	0	0	0		1	0		1	0	0	0	0		1	05:35:00	128	68	89
HLD	30	2	1	1	1	1	19	1		1	1	0	0	1		Scuire	1	0	0	0	0	0	0	0	0		1	0		1	0	0	0	0		1	02:10:00	103	64	85
HLD	47	1	1	1	1	0	5	2		0	1	1	0	0			1	0	0	0	0	0	0	0	0		1	0		1	0	0	0	0		1	15:05:00	140	82	86
HLD	24	2	1	1	0	0	8	1		0	1	1	0	0			0	0	0	1	0	0	0	0	0		1	0		1	0	0	0	0		1	21:30:00	138	78	91
HLD	38	1	1	1	1	0		2		0	1	1	0	0			0	0	0	0	1	0	0	0	0		1	0		1	0	0	0	0		1	00:35:00	138	81	111	17
HLD	35	2	1	1	1	0	10	2		0	1	1	0	0			0	1	0	0	0	0	0	0	0		1	0		1	0	0	0	0		1	12:15:00	133	90	82
HLD	40	1	1	1	1	0	10	1		0	1	1	0	0			1	0	0	0	0	0	0	0	0		1	0		1	0	0	0	0		1	15:22:00	127	90	80
HLD	26	1	1	1	1	0	13	2		0	1	1	0	0			1	0	0	0	0	0	0	0	0		1	0		1	0	0	0	0		1	00:40:00	128	73	96
HLD	22	2	1	1	1	0	10	3		0	1	1	0	0			0	0	0	0	0	0	0	0	1	Etudiante	1	0		0	0	1	0	0
HLD	21	1	1	1	1	0	8	2		0	1	1	0	0			1	0	0	0	0	0	0	0	0		1	0		0	0	1	0	0
HRL	29	1	1	1	1	1	120	1		1	0	0	0	0			1	0	0	0	0	0	0	0	0		1	0	0	1	0	0	0	0		1	14:34:00	147	80	69	18	36.9
HRL	28	1	1	2	1	1	4.5	2		1	0	0	0	0			1	0	0	0	0	0	0	0	0		1	0	0	1	0	0	0	0		1	17:30:00	121	64	69	20	37	0
HRL	54	1	1	2	1	1	4	3		1	0	0	0	0			0	1	0	0	0	0	0	0	0		1	0	0	1	0	0	0	0		1	13:32:00	144	90	69		36.9	0
HRL	49	1	1	1	1	1	6.5	1		1	0	0	0	0			1	0	0	0	0	0	0	0	0		1	0	0	1	0	0	0	0		1	18:30:00	148	79	76	20	36.4	0
HRL	30	1	1	1	1	0	10	1		0	0	0	1	0			1	0	0	0	0	0	0	0	0		1	0	0	1	0	0	0	0		1	15:20:00	127	67	84		36.7	0
HRL	28	1	1	1	1	0	10	2		0	0	1	0	0			0	1	0	0	0	0	0	0	0		1	0	0	1	0	0	0	0		1	08:08:00	118	74	66	20	36.4	0
HRL	24	2	1	2	1	1	8	3		1	0	0	0	0			0	0	1	0	0	0	0	0	0		1	0	0	1	0	0	0	0		1	07:40:00	128	74	69		35.9	0
HRL	60	1	1	2	1	1	3	1		1	0	0	1	0			1	0	0	0	0	0	0	0	0		1	0	0	1	0	0	0	0		1	16:10:00	147	74	60	16	36.4	0
HRL	23	1	1	1	1	0	4.5	1		0	0	0	1	0			1	0	0	0	0	0	0	0	0		1	0	0	1	0	0	0	0		1	13:44:00	137	79	84	24	36.8	0
HRL	18	1	1	2	1	0	3	2		0	0	1	0	0			0	0	1	0	0	0	0	0	0		1	0	0	1	0	0	0	0		1	14:33:00	127	74	83	20	36	0
HRL	25	2	1	2	1	1	6.5	2		1	0	0	0	0			1	0	0	0	0	0	0	0	0		1	0	0	1	0	0	0	0		1	14:15:00	127	70	71	20	36	0
HRL	38	2	1	1	1	0	15	3		0	0	1	0	0			0	1	0	0	0	0	0	0	0		1	0	0	1	0	0	0	0		1	08:20:00	111	74	67	20	36.4	0
HRL	25	1	1	1	1	0	6	1		0	0	0	1	0			1	0	0	0	0	0	0	0	0		1	0	0	1	0	0	0	0		1	17:55:00	127	63	69		36.1	0
HRL	74	1	1	2	1	1	4.5	1		0	0	1	0	0			0	0	0	0	0	0	1	0	0		1	0	0	1	0	0	0	0		1	22:20:00	177	102	73	20	36.1	0
HRL	12	2	1	2	1	0	4	2		0	0	1	0	0			0	0	1	0	0	0	0	0	0		1	0	0	1	0	0	0	0		1	15:25:00			98			0
HRL	62	2	1	2	1	1	6.5	1		1	0	0	0	0			1	0	0	0	0	0	0	0	0		1	0	0	1	0	0	0	0		1	15:40:00	147	97	101		36.9
HRL	38	1	1	1	1	1	6	2		0	0	1	0	0			1	0	0	0	0	0	0	0	0		1	0	0	1	0	0	0	0		1	17:45:00	138	78	74	20	36.4	0
HRL	24	1	1	1	1	0	4.5	2		0	0	1	0	0			1	0	0	0	0	0	0	0	0		1	0	0	1	0	0	0	0		1	12:46:00	147	69	77			0
HRL	29	1	1	1	1	0	4.5	1		0	0	1	0	0			1	0	0	0	0	0	0	0	0		1	0	0	1	0	0	0	0		1	15:45:00	118	73	69	20	36.8	0
HRL	57	2	1	2	1	0	5	1		1	0	0	0	0			0	0	0	1	0	0	0	0	0		1	0	0	1	0	0	0	0		1	15:55:00	144	89	69	20	37	0
HRL	37	2	1	1	1	0	4.5	1		1	0	0	0	0			1	0	0	0	0	0	0	0	0		1	0	0	1	0	0	0	0		1	13:52:00	138	84	90	22	37	0
HRL	24	2	1	2	1	1	6	3		0	0	1	0	0			0	0	1	0	0	0	0	0	0		1	0	0	1	0	0	0	0		1	18:20:00	114	64	72	20	36.8	0
HRL	57	2	1	2	1	0	7	3		0	0	1	0	0			0	1	0	0	0	0	0	0	0		1	0	0	1	0	0	0	0		1	11:26:00	127	67	83	20	36.4	0
HRL	37	1	1	1	1	0	3.5	3		0	0	1	0	0			0	1	0	0	0	0	0	0	0		1	0	0	1	0	0	0	0		1	16:20:00	137	88	69		36.4	0
HRL	32	1	1	1	1	0	6	1		0	0	0	1	0			1	0	0	0	0	0	0	0	0		1	0	0	1	0	0	0	0		1	17:48:00	144	82	63	20	35.9	0
HRL	34	1	1	1	1	1	7	1		1	0	0	0	0			1	0	0	0	0	0	0	0	0		1	0	0	1	0	0	0	0		1	11:16:00	138	79	96	22	36.4	0
HRL	40	1	1	1	1	1	4	3		0	0	1	0	0			1	0	0	0	0	0	0	0	0		1	0	0	1	0	0	0	0		1	16:26:00	145	89	77	16	36.2	0
HRL	23	1	1	2	1	1	5.5	3		1	0	0	0	0			0	0	1	0	0	0	0	0	0		1	0	0	1	0	0	0	0		1	16:11:00	118	74	64			0
HRL	36	1	1	1	1	0	3.5	2		0	0	1	0	0			1	0	0	0	0	0	0	0	0		1	0	0	1	0	0	0	0		1	14:16:00	138	79	89	16	36.7	0
HRL	34	2	1	1	1	0	1.5	3		0	0	1	0	0			0	1	0	0	0	0	0	0	0		1	0	0	1	0	0	0	0		1	22:15:00	137	68	73		36.1	0
HRL	62	1	1	2	0	1	4.5	1		1	0	0	0	0			0	0	0	0	0	0	1	0	0		1	0	0	1	0	0	0	0		1	10:10:00	144	79	92		36.4	0
HRL	49	1	1	1	1	1	4			1	0	0	0	0			1	0	0	0	0	0	0	0	0		1	0	0	1	0	0	0	0		1	00:16:00	119	76	84	22	36.4	0
HRL	36	2	1	1	1	1	6	2		0	0	1	0	0			1	0	0	0	0	0	0	0	0		1	0	0	1	0	0	0	0		2	14:35:00	88	55	106		36	0		15:08:00	90	60	102	26
HRL	30	2	1	2	1	0	20	3		0	1	0	0	0			0	0	0	0	1	0	0	0	0		1	0	0	1	0	0	0	0		1	21:22:00	136	69	111		36.7	0
HRL	39	1	1	0	1	0	7	1		1	0	0	0	0			0	1	0	0	0	0	0	0	0		1	0	0	1	0	0	0	0		1	17:18:00	137	84	91	22	36.9	0
HRL	30	1	1	1	1	0	15	1		0	0	1	0	0			1	0	0	0	0	0	0	0	0		1	0	0	1	0	0	0	0		1	20:10:00	147	90	84	20	36.4	0
HRL	29	1	1	1	1	0	6.5	3		0	0	1	0	0			0	1	0	0	0	0	0	0	0		1	0	0	1	0	0	0	0		1	14:10:00	148	90	84	24	37.4	0
HRL	37	1	1	1	1	0	3.5	2		0	1	0	0	0			0	1	0	0	0	0	0	0	0		1	0	0	1	0	0	0	0		1	09:40:00	149	87	92		36.4	0
HRL	16	1			1	0	35	2		0	0	1	0	0			0	0	1	0	0	0	0	0	0		1	0	0	1	0	0	0	0		1	17:20:00	100	66	79		36.1	0
HRL	51	1	1	0	1	1	8.5	1		1	0	0	0	0			0	1	0	0	0	0	0	0	0		1	0	0	1	0	0	0	0		1	15:37:00	110	74	81		37.7	0
HRL	43	1	1	1	1	1	4.5	1		0	1	0	0	0			1	0	0	0	0	0	0	0	0		1	0	0	1	0	0	0	0		2	10:45:00	204	124	93	20	37.3	0		11:10:00	200	126	84
HRL	35	1	1	1	1	0	200	3		0	0	1	0	0			0	1	1	0	0	0	0	0	0		1	0	0	1	0	0	0	0		1	12:40:00	144	71	66		35.9	0
HRL	53	1	1	2	1	0	8	2		0	0	1	0	0			0	0	0	0	0	0	0	0	1	clergy	1	0	0	1	0	0	0	0		1	11:31:00	138	87	91	28	36.4	0
HLD	31	1	1	1	1	0	14	2		0	1	1	0	0			0	1	0	0	0	0	0	0	0		1	0		1	0	0	0	0		1	07:50:00	128	71	66
HLD	45	1	1	1	1	0	5	2		0	0	0	0	0			0	1	0	0	0	0	0	0	0		1	0		1	0	0	0	0		1	20:55:00	138	87	91	20
HLD	47	1	1	1	1	0	12	2		0	1	1	0	0			1	0	0	0	0	0	0	0	0		1	0		0	1	0	0	0
HLD	26	2	1	1	1	0	10	2		0	1	1	0	0			0	1	0	0	0	0	0	0	0		1	0		1	0	0	0	0		1	09:05:00	142	99	60
HLD	27	1	1	1	1	0	14	2		0	1	1	0	0			0	0	0	0	0	0	0	0	1	Footballeur	1	0		1	0	0	0	0		1	20:50:00	119		82
HLD	34	1	1	1	1	0	14	99		0	1	0	1	0			0	0	0	0	0	0	0	0	1	Debrouillard	1	0		1	0	0	0	0		1	21:05:00	126	78	107
HLD	19	1	1	1	1	0	13	99		0	1	0	1	0			0	0	0	0	0	0	0	0	1	Mototaximan	1	0		1	0	0	0	0		1	19:35:00	114	72	102
HLD	45	1	1	1	1	0	3	2		0	1	1	0	0			1	0	0	0	0	0	0	0	0		1	0		1	0	0	0	0		1	23:55:00	97	50	108
HLD	69	1	1	0	1	0	14	2		0	1	1	0	0			0	0	0	0	0	0	1	0	0		1	0		1	0	0	0	0		1	15:35:00	173	88	82
HLD	34	1	1	1	1	0	10	2		0	1	1	0	0			0	0	0	0	0	0	0	0	1	Menuisier	1	0		1	0	0	0	0		1	02:40:00	140	75	78
HLD	24	1	0	0	1	1	30	2		0	1	0	1	0			0	0	1	0	0	0	0	0	0		1	0		1	0	0	0	0		1	21:35:00	138	71	81
HLD	29	1	1	1	1	0	7	2		0	1	1	0	0			0	0	0	0	0	0	0	0	1	Electricien	1	0		1	0	0	0	0		1	23:20:00	117	75	114
HLD	20	2	1	1	1	0	14	1		0	1	1	0	0			0	0	0	0	0	0	0	0	1	Serveuse	1	0		1	0	0	0	0		1	14:45:00	102	90	63
HLD	44	1	1	1	1	0	3	2		0	1	1	0	0			0	0	0	0	0	0	0	0	1	Technicien de Transport	1	0		1	0	0	0	0		1	00:06:00	100	85	117
HLD	32	1	1	1	1	0	6	1		0	1	0	1	0			1	0	0	0	0	0	0	0	0		1	0		1	0	0	0	0		1	13:06:00	128	79	88	16	37
HLD	38	1	0	2	1	1	65	1		1	1	0	0	0			0	0	0	0	0	0	0	0	1	Scieur	1	0		1	0	0	0	0		1	20:05:00	97	73	88
HLD	22	1	1	1	1	0	10	3		0	1	1	0	0			0	0	0	0	0	0	0	0	1	Etudiant	1	0		1	0	0	0	0		1	19:46:00	119	77
HLD	59	1	1	1	1	0	15	1		0	1	1	0	0			0	0	0	0	1	0	0	0	0		1	0		1	0	0	0	0		1	14:20:00	132	65	82
HLD	62	2	1	1	1	0	12	1		0	1	1	0	0			0	0	0	1	0	0	0	0	0		1	0		0	0	1	0	0
HLD	18	1	1	1	1	0	12	1		0	1	1	0	0			0	0	0	0	0	0	0	0	1	Mototaximan	1	0		1	0	0	0	0		1	04:30:00	150	90	108
HLD	48	1	1	1	1	0	10	2		0	1	1	0	0			0	0	0	0	0	0	0	0	1	Boucher	1	0		0	0	1	0	0
HLD	62	1	1	1	1	0		1		0	1	1	0	0			0	0	0	0	0	0	0	0	1	Mototaximan	1	0		1	0	0	0	0		1	12:10:00	142	81	79
HLD	63	2	1	1	1	0	10	1		0	1	1	0	0			0	0	0	1	0	0	0	0	0		1	0		1	0	0	0	0		1	12:45:00	140	90	72
HLD	35	1	1	1	1	0	2	2		0	1	1	0	0			0	0	0	0	0	0	0	0	1	Restaurateur	1	0		1	0	0	0	0		1	09:35:00	129	78	50
HRL	66	1	1	2	1	1	30	1		0	0	1	0	0			1	0	0	0	0	0	0	0	0		1	0	0	1	0	0	0	0		1	14:30:00	157	87	83		36.8	0
HRL	4	1	1	2	1	1	30	1		0	0	0	1	0			0	0	1	0	0	0	0	0	0		1	1	1	1	0	0	0	0		1	11:35:00			74	34	38.5	1
HRL	24	1	1	1	1	0	6	2		0	0	0	1	0			1	0	0	0	0	0	0	0	0		1	0	0	1	0	0	0	0		1	20:33:00	81	60	76	32	36.8	0
HRL	22	1	1	1	1	0	1	1		0	0	0	0	1		none	1	0	0	0	0	0	0	0	0		1	0	0	1	0	0	0	0		2	12:10:00	160	97	60		37.2				156	92	68	23
HRL	28	1	1	1	1	0	25	1		0	0	0	1	0			1	0	0	0	0	0	0	0	0		1	0	0	1	0	0	0	0		1	08:08:00	129	74	68		36.4	0
HRL	19	1	1	2	1	1	120	2		1	0	0	0	0			0	0	1	0	0	0	0	0	0		1	0	0	1	0	0	0	0		1	05:40:00	100	56	76	17	37.5	0
HRL	29	2	1	1	1	1	14.5	2		0	0	0	1	0			1	0	0	0	0	0	0	0	0		1	0	0	1	0	0	0	0		1	20:20:00	124	84	90	22	36.2	0
HRL	50	2	1	1	1	1	3	1		1	0	0	0	0			1	0	0	0	0	0	0	0	0		1	0	0	1	0	0	0	0		1	13:32:00	143	83	104		37.2	0
HRL	47	2	1	2	1	0	3.5	3		0	0	1	0	0			0	1	0	0	0	0	0	0	0		1	0	0	1	0	0	0	0		1	15:37:00	160	90	76		37.5	0
HRL	27	1	1	1	1	0	35	2		0	0	1	0	0			1	0	0	0	0	0	0	0	0		1	0	0	1	0	0	0	0		1	18:42:00	127	68	84		36.1	0
HRL	27	1	1	1	1	0	4	2		0	0	1	0	0			1	0	0	0	0	0	0	0	0		1	0	0	1	0	0	0	0		1	14:26:00	127	64	84		37.1	0
HRL	25	1	1	1	1	0	60	0		0	0	0	1	0			1	0	0	0	0	0	0	0	0		1	0	0	1	0	0	0	0		1	13:07:00	147	86	74			0
HRL	29	1	1	1	1	0	110	1		0	0	1	0	0			1	0	0	0	0	0	0	0	0		1	0	0	1	0	0	0	0		2	06:59:00	131	84	76			0		07:32:00	122	76	78
HRL	24	1	1	1	1	1	2.5	3		0	0	1	0	0			0	0	1	0	0	0	0	0	0		1	0	0	1	0	0	0	0		1	14:04:00	144	74	90			0
HRL	38	2	1	2	1	0	110	3		0	0	1	0	0			1	0	0	0	0	0	0	0	0		1	0	0	1	0	0	0	0		1		134	87	74			0
HRL	49	1	1	2	1	1	6	1		1	0	0	0	0			1	0	0	0	0	0	0	0	0		1	0	0	1	0	0	0	0		1	14:25:00	138	74	83		36.7	0
HRL	40	1	1	1	1	0	7	2		1	0	0	0	0			0	1	0	0	0	0	0	0	0		1	0	0	1	0	0	0	0		2	16:30:00	162	84	94			0			157	84	82
HRE	7	1	1	1	1	0	5	1		0	0	1	0	0			0	0	1	0	0	0	0	0	0		1	0	0	1	0	0	0	0		1	18:52:00					37	0
HRE	23	1	1	1	1	0	3	2		0	0	1	0	0			0	0	1	0	0	0	0	0	0		1	0	0	1	0	0	0	0		1	14:30:00	132	83	77			0
HRE	53	1	1	1	0	0	10	2		0	0	1	0	0			0	1	0	0	0	0	0	0	0		1	0	0	1	0	0	0	0		1	13:05:00	142	73	87			0
HRE	35	2	1	1	0	0	10	2		0	1	0	0	0			0	0	0	1	0	0	0	0	0		1	0	0	1	0	0	0	0		1	13:06:00	135	81	75	81		0
HRE	33	1	1	1	1	0	10	2		0	0	1	0	0			0	1	0	0	0	0	0	0	0		1	0	0	1	0	0	0	0		1	13:03:00	139	95	98			0
HRE	51	2	1	1	1	0	7	98	0	0	0	1	0	0			0	1	0	0	0	0	0	0	0		1	0	0	1	0	0	0	0		1	18:02:00	123	89	98			0
HRE	76	1	1	2	1	1	4	1		0	0	1	0	0			0	0	0	0	0	0	1	0	0		1	0	0	1	0	0	0	0		1	18:00:00	221	122	123			0
HRE	44	1	1	1	0	0	10	2		0	0	1	0	0			1	0	0	0	0	0	0	0	0		1	0	0	1	0	0	0	0		1	13:03:00	145	97	83			0
HRE	27	1	1	1	1	0	10	1		0	1	0	0	0			1	0	0	0	0	0	0	0	0		1	0	0	0	0	1	0	0
HRE	15	1	1	0	1	99	6	2		0	0	0	0	1		0	0	0	1	0	0	0	0	0	0		1	0	0	1	0	0	0	0		1	17:35:00	124	99	97			0
HRE	53	2	0	2	1	1	50	1		1	0	0	0	0			0	0	0	0	0	0	0	0	1	0	1	0	0	1	0	0	0	0		1	01:40:00	145	74	81			0
HLD	20	1	1	1	1	0	12	2		1	1	0	0	1		Sciure	0	0	1	0	0	0	0	0	0		1	0		1	0	0	0	0		1	19:47:00	147	62	54
HLD	19	1	1	1	1	0	10	2		1	1	1	0	0			1	0	0	0	0	0	0	0	0		1	0		1	0	0	0	0		1	01:50:00	97	58	108
HLD	36	1	1	0	1	0	10	1		1	1	1	0	0			1	0	0	0	0	0	0	0	0		1	0		1	0	0	0	0		1	06:04:00	102	74	120
HLD	28	2	1	1	1	0	9	2		0	1	1	0	0			0	1	0	0	0	0	0	0	0		1	0		1	0	0	0	0		1	06:05:00	131	84	90
HLD	50	1	1	1	1	0	11	1		1	1	0	0	1		Sciure	1	0	0	0	0	0	0	0	0		1	0		1	0	0	0	0		1	16:48:00	137	72	66	17
HLD	23	1	1	0	1	0	6	2		1	1	1	0	0			0	0	0	0	1	0	0	0	0		1	0		1	0	0	0	0		2	06:05:00	90	45	84					07:00:00	102	64	95
HLD	72	1	1	2	1	0	8	2		1	1	1	0	0			0	0	0	0	0	0	1	0	0		1	0		1	0	0	0	0		1		154	76	79
HLD	25	1	1	1	1	0	6	0		0	1	0	1	0			1	0	0	0	0	0	0	0	0		1	0		1	0	0	0	0		1	22:54:00	96	61	70
HLD	22	1	1	0	1	0	1	1		0	1	0	1	0			0	1	0	0	0	0	0	0	0		1	0		0	0	1	0	0
HLD	19	1	1	0	1	0	11	2		1	1	0	0	1		Sciure	1	0	0	0	0	0	0	0	0		1	0		1	0	0	0	0		1	10:00:00	114	79	100
HRL	35	2	1	0	1	0	110	1		1	0	0	0	0			0	0	0	1	0	0	0	0	0		1	0	0	1	0	0	0	0		1	16:40:00	134	83	74		36.3	0
HRL	35	2	1	0	1	0	110	1		1	0	0	0	0			0	0	0	1	0	0	0	0	0		1	0	0	1	0	0	0	0		1	16:40:00	134	83	74		36.3	0
HRL	26	1	1	2	1	1	3	2		1	0	0	0	0			0	0	0	0	1	0	0	0	0		1	0	0	1	0	0	0	0		1	11:35:00	144	84	76		36.4	0
HLD	34	1	1	1	1	0	6	2		1	1	1	0	0			0	1	0	0	0	0	0	0	0		1	0		1	0	0	0	0		2	10:35:00	121	70	51					11:20:00	109	58	53
HLD	20	1	1	1	1	0	9	2		1	1	0	0	1		Sciure	0	0	0	0	1	0	0	0	0		1	0		1	0	0	0	0		3	11:02:00	0	0	159	32				11:30:00	73	41	130
HLD	10	1	1	0	1	0	10	1		1	1	0	0	1		Sciure	0	0	1	0	0	0	0	0	0		1	0		0	0	1	0	0
HLD	36	1	1	1	1	0	12	2		1	1	1	0	0			1	0	0	0	0	0	0	0	0		1	0		1	0	0	0	0		2	14:35:00	77	44	103					15:10:00	95	61	100
HLD	25	2	1	0	1	0	11	3		1	1	1	0	0			0	0	0	0	0	0	0	0	1	Etudiante	1	0		1	0	0	0	0		2	15:04:00	95	82	120	35				16:10:00	104	78	100	24
HLD	8	2	1	1	1	0	2	1		1	1	1	0	0			0	0	1	0	0	0	0	0	0		1	0		0	0	1	0	0
HLD	27	1	1	1	1	0	4	2		0	1	1	0	0			0	0	0	0	0	0	0	0	1	Soudeur	1	0		1	0	0	0	0		1	18:40:00	129	76	81
HLD	28	1	1	1	0	0	13	2		0	1	1	0	0			0	0	0	0	0	0	0	0	1	Mototaximan	1	0		0	0	1	0	0
HLD	30	1	1	1	1	0	10	99		0	0	0	0	1		Inconnu	0	0	0	0	0	0	0	1	0		1	0		1	0	0	0	0		1	14:32:00	129	78	91
HLD	20	1	1	1	1	0	8	0		0	1	0	1	0			0	0	0	0	1	0	0	0	0		1	0		1	0	0	0	0		1	17:36:00	118	64	90
HLD	56	2	1	2	1	0	8	1		1	1	1	0	0			0	0	0	1	0	0	0	0	0		1	0		1	0	0	0	0		1	07:25:00	151	89	95	20	37
HLD	25	1	1	1	1	0	10	2		1	1	1	0	0			1	0	0	0	0	0	0	0	0		1	0		0	0	1	0	0
HLD	19	2	1	1	1	0	10	2		1	1	1	0	0			0	0	1	0	0	0	0	0	0		1	0		0	0	1	0	0
HLD	30	1	1	1	1	0	12	2		1	0	0	0	1		Sciure	1	0	0	0	0	0	0	0	0		1	0		1	0	0	0	0		1	21:15:00	102	70	68
HLD	20	1	1	0	1	0	5	1		1	1	0	1	0			1	0	0	0	0	0	0	0	0		1	0		1	0	0	0	0		1	22:10:00	131	79	68
HLD	20	1	1	1	1	0	12	99		0	1	0	1	0			0	0	0	0	0	0	0	0	1	Mototaximan	1	0		1	0	0	0	0		1	04:25:00	110	70	79
HLD	67	1	1	0	1	0	4	1		0	1	1	0	0			0	0	0	1	0	0	0	0	0		1	0		1	0	0	0	0		1	16:55:00	181	105	82
HLD	28	1	1	1	1	0	12	2		0	1	1	0	0			0	0	0	0	0	0	0	0	1	Soudeur	1	0		1	0	0	0	0		1	19:45:00	128	85	99
HLD	37	1	1	1	1	0	10	2		0	1	1	0	0			0	1	0	0	0	0	0	0	0		1	0		0	0	1	0	0
HLD	22	2	1	1	1	0	9	3		0	1	1	0	0			0	0	0	0	0	0	0	0	1	Etudiante	1	0		1	0	0	0	0		1	16:55:00	122	83	90
HLD	42	1	1	1	1	0	13	2		0	1	1	0	0			0	0	0	0	0	0	0	0	1	Menuisier	1	0		0	0	1	0	0
HLD	49	2	1	1	1	0	12	1		0	1	1	0	0			0	0	0	0	1	0	0	0	0		1	0		1	0	0	0	0		1	03:35:00	137	81	95
HLD	37	1	1	1	1	0	12	2		0	1	1	0	0			0	0	0	0	0	0	0	0	1	Mecanicien	1	0		1	0	0	0	0		1	03:35:00	78	53	78
HLD	35	2	1	1	1	0	12	2		0	1	1	0	0			0	0	0	0	0	0	0	0	1	CouturiÃ¨re	1	0		1	0	0	0	0		1	03:35:00	103	89	111
HLD	35	2	1	1	1	0	12	2		0	1	1	0	0			0	0	0	0	0	0	0	0	1		1	0		1	0	0	0	0		1	02:30:00	118	68	107
HLD	25	1	1	1	1	0	12	2		0	1	1	0	0			0	1	0	0	0	0	0	0	0		1	0		0	0	1	0	0
HLD	56	2	1	1	1	0	10	2		1	1	0	0	0			1	0	0	0	0	0	0	0	0		1	0		1	0	0	0	0		1	06:50:00	157	99	92
HLD	63	1	1	1	1	0	11	2		0	1	1	0	0			0	0	0	0	1	0	0	0	0		1	0		1	0	0	0	0		1	22:00:00	145	98	90
HLD	37	2	1	1	1	0	12	2		0	1	1	0	0			0	0	0	0	1	0	0	0	0		1	0		1	0	0	0	0		1	21:50:00	81	66	78
HLD	29	1	1	1	1	0	14	3		0	1	1	0	0			0	0	0	0	0	0	0	0	1	Etudiant	1	0		1	0	0	0	0		1	21:15:00	109	69	79
HLD	21	1	1	1	1	0	2	1		1	1	0	0	0			0	0	0	0	0	0	0	0	1	ChÃ´meur	1	0		1	0	0	0	0		1	11:35:00	143	89	74
HLD	33	1	1	1	1	0	3	2		0	1	1	0	0			0	0	0	0	0	0	0	1	0		1	0		1	0	0	0	0		1	21:35:00	134	88	93
HLD	23	1	0	1	1	0	16	99		1	1	0	0	0			0	0	0	0	0	0	0	0	1	Mototaximan	1	0		1	0	0	0	0		1	05:10:00	101	69	89
HLD	32	1	1	1	1	0	14	1		1	1	0	0	0			0	0	0	0	0	0	0	1	0		1	0		1	0	0	0	0		1	09:30:00	136	100	60
HLD	10	1	1	1	1	0	5	1		0	1	1	0	0			0	0	1	0	0	0	0	0	0		1	0		0	0	1	0	0
HLD	23	1	1	1	1	0	12	2		0	1	1	0	0			0	0	0	0	0	0	0	0	1	Technicien en Batiment	1	0		0	0	1	0	0
HLD	35	1	1	1	1	0	10	2		0	1	1	0	0			0	0	0	0	0	0	0	0	1	Chauffeur de Camion	1	0		1	0	0	0	0		1	21:40:00	135	85	70
HLD	28	1	1	1	1	0	9	99		0	1	1	0	0			0	0	0	0	0	0	0	0	1	Chauffeur de moto	1	0		1	0	0	0	0		1	20:20:00	150	100	86
HLD	28	1	1	1	1	0	15	3		0	1	1	0	0			0	0	0	0	0	0	0	0	1	Etudiant	1	0		1	0	0	0	0		1	21:55:00	113	71	101
HLD	27	1	1	1	1	0	14			0	1	1	0	0			0	0	0	0	1	0	0	0	0		1	0		1	0	0	0	0		1	21:55:00	130	82	112
HLD	26	1	1	1	1	0	14	1		0	1	1	0	0			0	0	0	0	0	0	0	0	1	Vigile	1	0		1	0	0	0	0		1	16:06:00	140	85	116
HLD	23	1	1	1	1	0	13	1		0	1	1	0	0			0	0	0	0	0	0	0	0	1	Mototaximan	1	0		1	0	0	0	0		1	17:05:00	70	30	76
HLD	40	1	1	1	1	0	9	2		0	1	1	0	0			0	0	0	0	0	0	0	0	1	Mototaximan	1	0		1	0	0	0	0		1	02:05:00	110	60	72
HLD	47	1	1	1	1	0	5	2		0	1	1	0	0			0	0	0	0	0	0	0	0	1	MaÃ§on	1	0		1	0	0	0	0		1	05:55:00	119	79
HLD	29	2	1	1	1	0	4	2		0	1	1	0	0			0	0	0	0	0	0	0	0	1	Serveuse	1	0		1	0	0	0	0		1	01:30:00	100	70	70
HLD	35	1	1	99	0	0		99		0	0	0	0	1		Inconnu	0	0	0	0	0	0	0	1	0		1	0		1	0	0	0	0		1	04:08:00	96	62	129
HRL	45	1	1	1	1	1	10	2		1	0	0	0	0			1	0	0	0	0	0	0	0	0		1	0	0	1	0	0	0	0		1	16:37:00	128	77	79	20	37.2	0
HRL	35	1	1	1	1	0	3			0	0	1	0	0			1	0	0	0	0	0	0	0	0		1	0	0	1	0	0	0	0		1	18:00:00	131	71	86	22	37.1	0
HRL	20	1	1	2	1	1	6	1		1	0	0	0	0			1	0	0	0	0	0	0	0	0		1	0	0	1	0	0	0	0		1	18:16:00	148	84	90	22	36.3	0
HRL	36	1	1	1	1	0	2.5	2		0	1	0	0	0			1	0	0	0	0	0	0	0	0		1	0	0	1	0	0	0	0		1	12:49:00	133	90	77		37.1	0
HRL	36	1	1	1	1	0	2.5	2		0	1	0	0	0			1	0	0	0	0	0	0	0	0		1	0	0	1	0	0	0	0		1	12:49:00	133	90	77		37.1	0
HRL	28	1	1	1	1	0	2.5	2		0	0	1	0	0			0	1	0	0	0	0	0	0	0		1	0	0	1	0	0	0	0		1	09:50:00	138	84	71			0
HLD	57	1	0	1	1	1	140	0		1	0	0	0	0			0	0	0	0	1	0	0	0	0		1	0		1	0	0	0	0		1	02:35:00	172	86	86
HLD	37	1	1	1	1	1	70	2		1	1	0	1	0			1	0	0	0	0	0	0	0	0		1	0		1	0	0	0	0		1	01:20:00			136	40
HLD	23	1	1	1	1	0	10	1		1	0	0	0	1		Sciure	1	0	0	0	0	0	0	0	0		1	0		1	0	0	0	0		1	23:45:00	156	80	68	28
HLD	6	2	1	0	1	0	8	1		1	1	1	0	0			0	0	1	0	0	0	0	0	0		1	0		0	0	1	0	0
HLD	37	1	1	1	1	0	8	2		0	1	1	0	0			0	0	0	0	0	0	0	0	1	Mecanicien	1	0		0	0	1	0	0
HLD	24	1	1	1	1	0	4	99		0	1	0	1	0			0	0	0	0	0	1	0	0	0		1	0		1	0	0	0	0		1	05:50:00	120	70	100
HLD	46	1	1	1	1	0	5	2		0	1	1	0	0			1	0	0	0	0	0	0	0	0		1	0		1	0	0	0	0		1	19:27:00	120	80
HLD	45	1	0	0	1	99	18	99		1	1	0	0	0			0	0	0	0	0	0	0	1	0		1	0		0	0	1	0	0
HLD	29	2	1	1	1	0	4	2		0	1	1	0	0			0	0	0	0	0	0	0	0	1	Electro-technicienne	1	0		1	0	0	0	0		1	22:50:00	122	73	104
HLD	58	1	1	1	1	0	12	2		0	1	1	0	0			0	0	0	0	0	0	0	0	1	Boucher	1	0		1	0	0	0	0		1	00:35:00	125	73	86
HLD	65	2	1	1	1	0	20	1		1	1	0	0	0			0	0	0	1	0	0	0	0	0		1	0		1	0	0	0	0		1	10:15:00	156	80	82
HLD	50	1	1	1	1	0	2	2		0	1	1	0	0			1	0	0	0	0	0	0	0	0		1	0		1	0	0	0	0		1	09:35:00	141	110	85
HLD	38	2	1	1	1	0	3	2		0	1	1	0	0			1	0	0	0	0	0	0	0	0		1	0		0	0	1	0	0
HLD	31	2	1	1	1	0	4	2		0	1	1	0	0			0	0	0	1	0	0	0	0	0		1	0		1	0	0	0	0		1	19:34:00	125	90	89
HLD	33	1	1	1	1	0	6	99		0	1	1	0	0			0	0	0	0	0	0	0	1	0		1	0		1	0	0	0	0		1	10:15:00	70	50	106
HLD	35	1	0	1	1	0	2	99		1	1	0	0	0			0	0	0	0	0	0	0	0	1	Cuisinier	1	0		1	0	0	0	0		1	04:25:00	110	70	73
HLD	40	1	1	1	1	0	6	2		0	0	1	0	0			1	0	0	0	0	0	0	0	0		1	0		1	0	0	0	0		3	22:55:00	110	73	92					23:30:00	100	59	87
HLD	26	2	1	1	1	0	11	2		1	1	1	0	0			0	0	0	1	0	0	0	0	0		1	0		1	0	0	0	0		1	19:15:00	135	93	99
HLD	26	1	1	1	1	0	9	3		0	1	1	0	0			0	0	0	0	0	0	0	0	1	Etudiant	1	0		1	0	0	0	0		1	08:20:00	120	80	84	24
HLD	34	1	1	1	1	0	12	2		1	1	0	0	1		Sciure	1	0	0	0	0	0	0	0	0		1	0		1	0	0	0	0		2	12:25:00	91	40	100					13:15:00	102	59	92
HLD	38	1	0	1	1	0	4	2		1	1	0	0	1		Sciure	0	1	0	0	0	0	0	0	0		1	0		1	0	0	0	0		1	18:59:00	115	75	90
HLD	33	1	1	1	1	0	9	1		1	1	1	0	0			1	0	0	0	0	0	0	0	0		1	0		1	0	0	0	0		1	21:45:00	138	76	70
HLD	18	1	1	0	1	0	14	2		0	1	1	0	1		Sciure	0	0	1	0	0	0	0	0	0		1	0		0	0	0	0	1	Membres BrÃ»lÃ©s
HLD	32	2	1	1	1	0	1	1		0	1	1	0	0			1	0	0	0	0	0	0	0	0		1	0		1	0	0	0	0		1	19:46:00	122	80	82
HLD	18	1	0	1	1	0	11	1		1	0	0	1	0			1	0	0	0	0	0	0	0	0		1	0		1	0	0	0	0		2	04:50:00	122	75	100					05:30:00	110	80	95
HLD	20	1	1	1	1	0	10	2		1	1	0	0	1		Sciure	0	0	0	0	1	0	0	0	0		1	0		1	0	0	0	0		1	00:07:00	100	80	95
HRL	35	2	1	1	1	0	4.5	2		0	0	1	0	0			1	0	0	0	0	0	0	0	0		1	0	0	1	0	0	0	0		1	13:40:00	127	87	90		36.8	0
HRL	39	2	1	1	1	1	5	2		0	0	0	1	0			1	0	0	0	0	0	0	0	0		1	0	0	1	0	0	0	0		1	10:56:00	146	98	110	22	37.1	0
HRL	71	1	1	2	1	1	8	1		1	0	0	0	0			0	0	0	0	0	0	1	0	0		1	0	0	1	0	0	0	0		2	13:30:00	198	102	87			0		13:58:00	189	103	94
HRL	42	2	1	2	1	1		1		1	0	0	0	0			1	0	0	0	0	0	0	0	0		1	0	0	1	0	0	0	0		1	15:12:00	138	84	69		37.6	0
HRL	48	2	1	2	1	0	4.5	3		0	0	1	0	0			1	0	0	0	0	0	0	0	0		1	0	0	1	0	0	0	0		1	12:56:00	138	73	79		36.7	0
HRL	26	2	1	1	1	0	30	3		0	0	1	0	0			0	1	0	0	0	0	0	0	0		1	0	0	1	0	0	0	0		1	18:51:00	137	71	79	20	36.4	0
HRL	53	2	1	2	1	0	7	2		0	0	1	0	0			0	1	0	0	0	0	0	0	0		1	0	0	1	0	0	0	0		1	17:00:00	137	74	101	22	36.9	0
HRL	30	1	1	1	1	0	1	2		1	0	0	0	0			1	0	0	0	0	0	0	0	0		1	0	0	1	0	0	0	0		1	13:30:00	118	74			36.4	0
HLD	33	2	1	1	1	0	10	2		1	0	0	1	0			0	0	0	1	0	0	0	0	0		1	0		1	0	0	0	0		1	21:58:00	125	65	80
HLD	23	2	1	1	1	0	9	3		0	1	1	0	0			0	0	0	0	0	0	0	0	1	Etudiante	1	0		1	0	0	0	0		1	19:50:00	98	64	80
HLD	41	1	1	1	1	0	12	2		0	1	1	0	0			0	0	0	0	0	0	0	0	1	Electricien	1	0		0	0	1	0	0
HLD	28	2	1	1	1	0	3	2		0	1	1	0	0			0	0	0	0	0	0	0	0	1	Buisness Developper	1	0		1	0	0	0	0		1	00:05:00	122	70	82
HLD	35	1	1	1	1	0	2	2		0	1	1	0	0			0	0	0	0	0	0	0	0	1	Informaticien	1	0		1	0	0	0	0		1	00:30:00	110	85	103
HLD	26	1	1	1	1	0	4	3		0	1	1	0	0			0	0	0	0	0	0	0	0	1	Etudiant	1	0		1	0	0	0	0		1	09:05:00	92	63	85	22
HLD	33	1	1	99	0	0	4	99		0	1	0	0	0			0	0	0	0	0	0	0	0	1	Detenu de prison	1	0		0	0	1	0	0
HLD	36	1	1	1	1	0	9	1		1	1	0	0	0			0	0	0	0	1	0	0	0	0		1	0		1	0	0	0	0		1	16:50:00	125	90	87
HLD	30	1	1	1	1	0	9	2		0	1	1	0	0			0	0	0	0	0	0	0	0	1	Animateur	1	0		0	0	1	0	0
HLD	38	2	1	1	1	0	4	2		0	1	1	0	0			0	0	0	1	0	0	0	0	0		1	0		1	0	0	0	0		1	20:05:00	100	64	66
HLD	27	1	1	1	1	0	10	2		0	1	1	0	0			0	0	0	0	0	0	0	0	1	Chauffeur	1	0		0	0	1	0	0
HLD	39	2	1	1	1	0	8	2		0	1	1	0	0			0	0	0	1	0	0	0	0	0		1	0		0	0	1	0	0
HLD	26	1	1	1	1	0	12	99		0	1	1	0	0			0	0	0	0	0	0	0	1	0		1	0		1	0	0	0	0		1	10:20:00	106	54
HLD	85	2	1	1	1	0	5	99		1	1	0	0	0			0	0	0	1	0	0	0	0	0		1	0		1	0	0	0	0		1	21:05:00	170	90	68
HLD	35	2	1	0	1	0	11	2		1	1	0	0	0			0	0	0	1	0	0	0	0	0		1	0		1	0	0	0	0		1	19:27:00	120	75	80
HLD	21	1	1	1	1	0	12	1		0	1	1	0	0			0	0	0	0	0	0	0	0	1	Chomeur	1	0		1	0	0	0	0		1	11:50:00	120	80	87	37
HLD	30	2	1	1	1	0	14	99		0	1	1	0	0			0	0	0	0	1	0	0	0	0		1	0		1	0	0	0	0		1	15:50:00	130	82	102
HLD	80	1	1	1	1	0	68	2		0	1	1	0	0			0	1	0	0	0	0	0	0	0		1	0		1	0	0	0	0		1	00:20:00	120	70	84
HRE	33	1	1	0	1	0	2.5	3		0	0	1	0	0			1	0	0	0	0	0	0	0	0		1	0	0	1	0	0	0	0		1	03:05:00	165	125	75			0
HRE	38	2	0	0	1	0	5	3		0	0	1	0	0			0	1	0	0	0	0	0	0	0		1	0	0	1	0	0	0	0		1	16:32:00	122	77	100			0
HRE	64	1	1	2	1	1	3	99		0	0	1	0	0			0	0	0	0	0	0	1	0	0		1	0	0	1	0	0	0	0		1	18:30:00	118	85				0
HRE	38	1	1	1	1	0	5	2		0	0	1	0	0			0	1	0	0	0	0	0	0	0		1	0	0	1	0	0	0	0		1	13:05:00	154	72	93			0
HRE	40	1	0	1	1	0	15	99		0	0	1	0	0			0	1	0	0	0	0	0	0	0		1	0	0	1	0	0	0	0		1	13:30:00	127	77				0
HRE	50	1	1	2	1	1	2	3		0	0	1	0	0			0	1	0	0	0	0	0	0	0		1	0	0	1	0	0	0	0		1	23:50:00	131	89	87			0
HRE	12	1	1	1	0	0	90	1		1	0	0	0	0			0	0	1	0	0	0	0	0	0		1	0	0	1	0	0	0	0		1	12:10:00	113	50	53			0
HRE	23	2	0	1	1	0	5	1		0	0	1	0	0			1	0	0	0	0	0	0	0	0		1	0	0	1	0	0	0	0		1	01:25:00	127	71	92			0
HRE	38	1	1	1	1	0	10	2		0	0	1	0	0			1	0	0	0	0	0	0	0	0		1	0	0	1	0	0	0	0		1	13:03:00	104	89	81			0
HLD	19	1	1	0	1	0	13	2		1	1	1	0	0			0	0	1	0	0	0	0	0	0		1	0		1	0	0	0	0		1		120	42	83	18	37.4
HLD	32	1	1	1	1	0	10	2		0	1	1	0	0			0	1	0	0	0	0	0	0	0		1	0		1	0	0	0	0		2	19:37:00	124	52	79					20:30:00	117	60	69
HLD	34	1	1	1	1	0	12	2		1	0	0	1	1		Sciure	0	1	0	0	0	0	0	0	0		1	0		1	0	0	0	0		1	21:59:00	150	90	73
HLD	27	2	1	1	1	0	10	2		0	0	1	0	0			0	1	0	0	0	0	0	0	0		1	0		1	0	0	0	0		1	19:55:00	119	73	87
HLD	26	1	1	1	1	0	3	2		0	1	1	0	0			0	0	0	0	0	0	0	0	1	Cableur	1	0		1	0	0	0	0		1	19:30:00	134	63	56
HLD	30	1	1	1	1	0	3	99		0	1	1	0	0			0	0	0	0	1	0	0	0	0		1	0		0	0	1	0	0
HLD	45	1	1	1	1	0	12	2		0	1	1	0	0			0	0	0	0	0	0	0	0	1	MaÃ§on	1	0		1	0	0	0	0		1	12:05:00	135	85	97
HLD	25	2	1	1	1	0	13			0	1	1	0	0			0	0	0	1	0	0	0	0	0		1	0		1	0	0	0	0		1	15:30:00	128	112	74
HLD	13	1	1	1	1	0	9	2		1	1	0	0	0			0	0	1	0	0	0	0	0	0		1	0		1	0	0	0	0		1	18:10:00	104	63	100
HLD	31	1	1	1	1	0	3	2		0	0	1	0	0			1	0	0	0	0	0	0	0	0		1	0		1	0	0	0	0		1	04:35:00	0	0	152
HLD	19	1	1	0	1	0	13	99		1	0	0	0	0			0	0	0	0	1	0	0	0	0		1	0		0	0	0	0	1	DCD Ã l'arrivÃ©
HLD	56	1	1	2	1	0	12	2		0	0	1	0	0			0	1	0	0	0	0	0	0	0		1	0		1	0	0	0	0		1	02:10:00	147	110	130		36.5
HLD	54	2	1	2	1	0	12	3		0	0	1	0	0			0	1	0	0	0	0	0	0	0		1	0		1	0	0	0	0		1		170	102	108		36.2
HLD	18	1	1	1	1	0	12	2		0	0	1	0	0			0	0	0	0	0	0	0	0	0		1	0		0	0	1	0	0
HLD	20	1	1	1	1	0	3	99		0	0	1	0	0			0	0	0	0	0	0	0	0	1	Mototaximan	1	0		1	0	0	0	0		1	02:58:00	126	75	66
HLD	22	1	1	1	1	0	14	99		0	0	0	1	0			0	0	0	0	0	0	0	0	1	Machiniste	1	0		1	0	0	0	0		1	22:59:00	130	67	84
HLD	44	1	1	1	1	0	16	2		0	0	1	0	0			0	0	0	0	0	0	0	0	1	Tapisseur	1	0		0	0	1	0	0
HLD	37	1	1	1	1	0	16	2		0	0	0	1	0			0	1	0	0	0	0	0	0	0		1	0		1	0	0	0	0		1	09:35:00	126	67	97
HLD	35	1	1	1	1	0	8	2		0	0	1	0	0			0	1	0	0	0	0	0	0	0		1	0		1	0	0	0	0		1	10:35:00	147	101	76
HLD	31	1	1	1	1	0	11	1		1	0	0	0	0			1	0	0	0	0	0	0	0	0		1	0		1	0	0	0	0		1	11:37:00	134	88	72
HLD	20	1	1	0	0	0	12	1		1	0	0	0	0			0	0	0	0	1	0	0	0	0		1	0		1	0	0	0	0		1	20:15:00	131	75	73	20
HLD	32	1	1	1	1	0	12	2		1	0	0	0	0			1	0	0	0	0	0	0	0	0		1	0		1	0	0	0	0		1		126	64	104
HLD	30	1	1	1	1	0	5	1		0	0	0	1	0			1	0	0	0	0	0	0	0	0		1	0		1	0	0	0	0		1	09:57:00	136	85	101
HLD	77	1	1	2	1	0	10	2		0	0	1	0	0			0	0	0	0	0	0	1	0	0		1	0		1	0	0	0	0		1	23:14:00	136		82	94
HRL	21	1	1	1	1	0	1	2		0	0	1	0	0			0	0	1	0	0	0	0	0	0		1	0	0	1	0	0	0	0		1	12:45:00	132	78	77		37.1	0
HRL	33	1	0	2	1	1	12	1		1	0	0	0	0			0	0	0	0	1	0	0	0	0		1	0	0	1	0	0	0	0		1	20:30:00	144	87	69		36.4	0
HRL	32	2	1	1	1	0	3	2		0	0	1	0	0			0	0	0	1	0	0	0	0	0		1	0	0	1	0	0	0	0		1	21:15:00	137	72	93	18	36.1	0
HRL	59	2	1	2	1	1		1		1	0	0	0	0			1	0	0	0	0	0	0	0	0		1	0	0	1	0	0	0	0		1	15:10:00	118	64	118	20	39	0
HRL	19	2	1	2	1	1	2.5	2		0	0	1	0	0			0	0	1	0	0	0	0	0	0		1	0	0	1	0	0	0	0		2	11:04:00	138	73	84	20	37.3	0		11:40:00	126	69	77	20
HRL	36	2	1	1	1	0	0.5	1		0	1	0	0	0			0	1	0	0	0	0	0	0	0		1	0	0	1	0	0	0	0		1	20:37:00	149	90	89	24	36.9	0
HRL	19	2	1	2	1	1	3.5	1		0	0	1	0	0			0	0	1	0	0	0	0	0	0		1	0	0	1	0	0	0	0		1	14:20:00	112	82	72	16		0
HRL	32	1	1	1	1	0	6	1		0	0	1	0	0			1	0	0	0	0	0	0	0	0		1	0	0	1	0	0	0	0		1	10:15:00	123	74	88	20	36.4	0
HRE	38	1	1	1	1	0	4	1		0	0	1	0	0			1	0	0	0	0	0	0	0	0		1	0	0	1	0	0	0	0		1	16:55:00	131	89	76			0
HRE	27	1	1	1	1	0	3	1		1	0	0	0	0			1	0	0	0	0	0	0	0	0		1	0	0	1	0	0	0	0		1	15:20:00	138	88				0
HRE	13	1	0	0	1	0	6	1		0	0	0	0	1		0	0	0	1	0	0	0	0	0	0		1	0	0	0	0	0	0	1	0
HRE	52	2	1	2	1	1	2	2		0	0	1	0	0			0	0	0	0	0	0	1	0	0		1	0	0	1	0	0	0	0		1	14:05:00	166	82	116			0
HRE	3	2	1	1	0	0	1	0		0	0	1	0	0			0	0	0	0	0	0	0	0	1	0	1	0	0	0	0	0	0	1	0
HRE	8	1	1	1	1	0	5	1		1	1	0	0	0			0	0	1	0	0	0	0	0	0		1	0	0	1	0	0	0	0		1	14:26:00					37	0
HRE	60	1	1	2	1	1	30	2		0	0	1	0	0			1	0	0	0	0	0	0	0	0		1	0	0	1	0	0	0	0		1	22:10:00	151	83	81			0
HRE	0.83	1	1	0	0	0	100	98	0	0	0	0	0	1		0	0	0	0	0	0	1	0	0	0		1	0	0	1	0	0	0	0		1	19:05:00					37	0
HRE	35	2	1	1	1	0	5	2		0	0	1	0	0			1	0	0	0	0	0	0	0	0		1	0	0	1	0	0	0	0		1	00:30:00	122	69	91			0
HRE	29	1	1	1	0	0	10	2		0	0	1	0	0			0	0	1	0	0	0	0	0	0		1	0	0	1	0	0	0	0		1	02:00:00	146	79	77			0
HRE	29	1	1	1	1	0	4	2		0	0	1	0	0			1	0	0	0	0	0	0	0	0		1	0	0	1	0	0	0	0		1	02:53:00	147	99	96			0
HRE	35	2	1	2	1	1	5	98	0	0	0	1	0	0			0	1	0	0	0	0	0	0	0		1	0	0	1	0	0	0	0		1	17:05:00	133	80	84			0
HRE	33	2	1	1	1	0	12	2		0	0	1	0	0			0	1	0	0	0	0	0	0	0		1	0	0	1	0	0	0	0		1	09:45:00	151	84	95			0
HRE	30	2	1	1	1	0	12	2		0	0	1	0	0			0	1	0	0	0	0	0	0	0		1	0	0	1	0	0	0	0		1	09:45:00	111	60	84			0
HRE	23	1	1	1	0	0	4	2		0	0	1	0	0			1	0	0	0	0	0	0	0	0		1	0	0	1	0	0	0	0		1	07:03:00	127	64	72			0
HRE	53	2	1	2	1	0	10	2		0	1	0	0	0			0	0	0	1	0	0	0	0	0		1	0	0	1	0	0	0	0		1	17:46:00	148	106	87			0
HLD	32	1	1	1	1	0	12	2		1	1	1	0	0			0	1	0	0	0	0	0	0	0		1	0		1	0	0	0	0		2	00:15:00	131	86	78					00:35:00	109	70	92
HLD	43	1	1	2	1	0	350	3		0	0	1	0	0			0	1	0	0	0	0	0	0	0		1	0		1	0	0	0	0		1	13:50:00	146	91	81
HLD	50	1	1	1	1	0	4	2		1	1	1	0	0			0	1	0	0	0	0	0	0	0		1	0		1	0	0	0	0		2	00:03:00	181	106	108					00:30:00	175	99	100
HLD	28	1	1	1	1	0	8	1		0	1	0	1	0			1	0	0	0	0	0	0	0	0		1	0		1	0	0	0	0		1	19:51:00	129	92	70
HLD	24	1	1	1	1	0	10	2		1	1	1	0	0			0	1	0	0	0	0	0	0	0		1	0		1	0	0	0	0		2	22:35:00	87	60	50					23:45:00	110	54	56
HLD	30	1	1	99	1	0	14	99		0	1	1	0	0			0	0	0	0	0	0	0	1	0		1	0		1	0	0	0	0		1	03:20:00	109	59	93
HLD	29	1	1	1	0	0	12	2		0	1	1	0	0			0	0	0	0	0	0	0	0	1	Mototaximan	1	0		1	0	0	0	0		1	01:10:00
HLD	49	1	1	0	1	1	220	1		0	1	0	0	0			0	0	0	0	0	0	0	0	1	Cultivateur	1	0		1	0	0	0	0		1	15:15:00	138	74	61
HLD	20	1	1	0	1	0	4	2		1	0	0	0	0			0	0	0	0	1	0	0	0	0		1	0		1	0	0	0	0		1	21:05:00	107	72	111		37.8
HLD	33	1	1	1	1	0	13	2		1	0	0	0	0			1	0	0	0	0	0	0	0	0		1	0		1	0	0	0	0		1	23:20:00	136	73	57		36.8
HLD	34	1	1	1	1	0	5	2		0	0	1	0	0			1	0	0	0	0	0	0	0	0		1	0		1	0	0	0	0		3	22:30:00	91	49	80		36.8			23:00:00	104	58	91
HLD	27	1	1	1	1	0	14	2		0	0	1	0	0			1	0	0	0	0	0	0	0	0		1	0		1	0	0	0	0		2	05:55:00	94	40	75					07:00:00	119	52	84
HLD	25	1	1	1	1	0	12	2		1	0	0	0	0			0	0	0	0	1	0	0	0	0		1	0		1	0	0	0	0		1	00:20:00	112	71	70
HLD	34	1	1	1	1	0	10	2		0	0	1	0	0			1	0	0	0	0	0	0	0	0		1	0		1	0	0	0	0		1	09:45:00	134	78	94
HLD	34	1	1	1	1	0	10	2		0	1	1	0	0			1	0	0	0	0	0	0	0	0		1	0		1	0	0	0	0		1	21:25:00	130	80	84	22
HLD	51	1	1	2	1	0	10	2		1	0	0	0	1		Sciure	1	0	0	0	0	0	0	0	0		1	0		1	0	0	0	0		1	18:40:00	133	87	88
HLD	28	1	1	0	1	0	10	2		0	1	1	0	1		Sciure	1	0	0	0	0	0	0	0	0		1	0		1	0	0	0	0		2	19:05:00	140	92	99					20:00:00	136	90	95
HLD	33	1	1	1	1	0	9	2		1	1	1	0	0			1	0	0	0	0	0	0	0	0		1	0		1	0	0	0	0		1	21:10:00	128	79	95	20	37
HLD	50	2	1	2	1	0	10	1		1	0	1	0	0			1	0	0	0	0	0	0	0	0		1	0		1	0	0	0	0		3	21:05:00	93	71	98					22:00:00	133	100	90
HLD	30	2	1	1	1	0	3	3		0	0	1	0	0			0	0	0	0	0	0	0	0	1	Etudiant	1	0		1	0	0	0	0		1	09:55:00	137	70	80	16	37.5
HLD	37	1	1	1	1	0	15	2		1	1	1	0	0			0	1	0	0	0	0	0	0	0		1	0		1	0	0	0	0		1	14:13:00	129	76	91
HLD	44	1	1	1	1	0	10	2		1	1	1	0	0			0	1	0	0	0	0	0	0	0		1	0		1	0	0	0	0		1	18:40:00	132	84	90	16	37.7
HRL	30	1	1	1	1	0	20	0		1	0	0	0	0			1	0	0	0	0	0	0	0	0		1	0	0	1	0	0	0	0		3	10:09:00	115	66	89		36.3	0		10:25:00	98	55	73
HRL	17	1	1	1	1	1	0.5	2		1	0	0	0	0			0	0	0	0	1	0	0	0	0		1	0	0	1	0	0	0	0		2	21:25:00	155	97	111	30	37.5	0		22:00:00	121	71	102	30
HLD	22	1	1	0	1	0	9	2		1	1	1	0	0			0	0	1	0	0	0	0	0	0		1	0		1	0	0	0	0		2	15:35:00	134	89	66					16:10:00	122	73	81
HLD	44	1	1	1	1	0	5	2		0	0	1	0	0			0	1	0	0	0	0	0	0	0		1	0		1	0	0	0	0		1	12:15:00	132	84	71
HLD	35	2	1	1	1	0	5	2		0	0	1	0	0			1	0	0	0	0	0	0	0	0		1	0		1	0	0	0	0		1	12:15:00	130	95	75
HLD	23	1	1	1	1	0		2		0	0	1	0	0			0	0	1	0	0	0	0	0	0		1	0		1	0	0	0	0		1	23:37:00	129	86	90
HLD	24	1	1	1	1	0	15	2		1	1	1	0	0			0	1	0	0	0	0	0	0	0			0		1	0	0	0	0		1	01:06:00	129	82	94
HLD	29	1	1	0	0	1	12	1		1	1	0	1	0			1	0	0	0	0	0	0	0	0		1	0		1	0	0	0	0		1	00:30:00	123	60	81
HLD	19	1	1	0	1	0	2	3		1	1	1	0	0			0	0	0	0	0	0	0	0	1	Etudiant	1	0		1	0	0	0	0		3	12:15:00	123	66	93					13:00:00	120	70	90
HLD	18	1	1	0	1	0	21	2		1	1	1	0	0			0	0	1	0	0	0	0	0	0		1	0		1	0	0	0	0		2	23:30:00	114	70	91					00:02:00	122	70	92
HLD	29	1	1	1	1	0	12	2		0	1	1	0	0			0	1	0	0	0	0	0	0	0		1	0		1	0	0	0	0		3	20:10:00	177	56	111					20:30:00	91	62	108
HLD	20	2	0	0	1	1	60	2		1	0	0	0	0			0	0	1	0	0	0	0	0	0		1	0		1	0	0	0	0		3	21:35:00	130	68	89					22:00:00	121	71	91
HLD	64	1	1	2	1	0	10	2		1	1	1	0	0			0	0	0	0	0	0	1	0	0		1	0		1	0	0	0	0		1	10:45:00	138	86	95
HLD	25	1	1	1	1	0	10	3		1	1	1	0	0			0	0	0	0	0	0	0	0	1	Etudiant	1	0		1	0	0	0	0		3	22:55:00	97	48	99					23:30:00	113	64	82
HLD	19	1	1	0	1	0	9	1		1	0	0	1	0			0	0	0	0	1	0	0	0	0		1	0		1	0	0	0	0		1	18:10:00	124	84	92
HLD	42	1	1	2	1	1	320	2		1	1	1	0	0			0	1	0	0	0	0	0	0	0		1	0		1	0	0	0	0		1	14:45:00	110	60	72	20	37
HRL	15	1	1	0	1	1	3.5	2		1	0	0	0	0			0	0	1	0	0	0	0	0	0		1	0	0	1	0	0	0	0		1	09:20:00	121	79	100		36.9	0
HRL	18	1	1	0	1	1	7	1		1	0	0	0	0			1	0	0	0	0	0	0	0	0		1	0	0	1	0	0	0	0		1	10:30:00	139	84	79	24	36.6	0
HRL	27	1	1	1	1	1	3	2		1	0	0	0	0			0	0	0	0	1	0	0	0	0		1	0	0	1	0	0	0	0		1	11:22:00	127	78	91	16	37.5	0
HRL	27	1	1	1	1	0	0.5	1		0	0	0	1	0			1	0	0	0	0	0	0	0	0		1	0	0	1	0	0	0	0		2	08:35:00	99	64	110	24	36.5	0		09:00:00	121	76	97	18
HRL	48	1	1	2	1	1	4	2		0	0	1	0	0			0	1	0	0	0	0	0	0	0		1	0	0	1	0	0	0	0		1	06:56:00	151	90	89	22	37.2	0
HRL	44	1	1	2	1	1	4.5	2		0	0	1	0	0			0	1	0	0	0	0	0	0	0		1	0	0	1	0	0	0	0		1	21:52:00	137	81	94	20	36.5	0
HRL	28	2	1	1	1	1	6	1		0	0	0	1	0			1	0	0	0	0	0	0	0	0		1	0	0	1	0	0	0	0		1	20:00:00	127	69	90		36.8	0
HRL	41	1	1	1	1	1	20	2		1	0	0	0	0			0	0	0	0	1	0	0	0	0		1	0	0	1	0	0	0	0		1	06:38:00	137	97	101			0
HRL	48	2	1	1	1	1	4	1		1	0	0	0	0			1	0	0	0	0	0	0	0	0		1	0	0	1	0	0	0	0		2	17:44:00	147	84	74	20	37.1	0		19:00:00	131	70	64	16
HRL	15	2	1	1	1	0	4	2		0	0	1	0	0			0	0	1	0	0	0	0	0	0		1	0	0	1	0	0	0	0		1	12:30:00	119	76	108	24	37.6	0
HRE	19	1	1	1	1	0	107	1		0	0	0	1	0			0	0	0	0	1	0	0	0	0		1	0	0	1	0	0	0	0		1	17:40:00	78	42	157			0
HRE	31	1	0	0	0	0	30	1		1	0	0	0	0			1	0	0	0	0	0	0	0	0		1	0	0	1	0	0	0	0		1	09:05:00	136	73	73			0
HRE	32	2	1	1	1	0	4	2		0	0	1	0	0			1	0	0	0	0	0	0	0	0		1	0	1	1	0	0	0	0		1	05:40:00	85	59	86			0
HRE	47	1	1	0	1	1	4	2		0	0	1	0	0			0	1	0	0	0	0	0	0	0		1	0	0	1	0	0	0	0		1	05:45:00	115	64	84			0
HRE	39	1	1	1	1	0	3	3		0	0	0	0	0			0	1	0	0	0	0	0	0	0		1	0	0	1	0	0	0	0		1	13:15:00	138	87	93			0
HRE	21	1	1	0	1	0	2	2		0	0	0	0	1		0	0	0	0	0	1	0	0	0	0		1	0	0	1	0	0	0	0		1	11:40:00	116	77	115			0
HRE	42	2	1	0	1	1	25	2		0	1	0	0	0			0	1	0	0	0	0	0	0	0		1	0	0	1	0	0	0	0		1	21:00:00	118	55	82			0
HRE	46	2	0	2	1	1	21	2		0	1	0	0	0			0	0	0	1	0	0	0	0	0		1	0	0	1	0	0	0	0		1	21:02:00	134	75	86			0
HRE	23	2	1	0	1	0	120	2		0	0	0	0	1		0	0	0	1	0	0	0	0	0	0		1	0	0	1	0	0	0	0		1	14:35:00	114	64	86			0
HRE	24	2	1	0	1	0	8	2		0	0	1	0	0			1	0	0	0	0	0	0	0	0		1	0	0	1	0	0	0	0		1	16:33:00	115	68	107			0
HRE	4	2	1		0	0	8	98	0	0	0	0	0	1		0	0	0	1	0	0	0	0	0	0		0	0	0	0	0	0	0	1	DCD
HRE	29	2	1	1	1	0	2	2		0	0	1	0	0			0	1	0	0	0	0	0	0	0		1	0	0	1	0	0	0	0		1	01:20:00	115	62	82			0
HRE	41	1	1	1	1	0	12	2		0	0	1	0	0			0	0	0	0	0	0	0	0	1	0	1	0	0	1	0	0	0	0		1	18:46:00	129	55	120			0
HRE	45	1	1	1	1	0	15	1		0	0	1	0	0			1	0	0	0	0	0	0	0	0		1	0	0	1	0	0	0	0		1	20:26:00	11	65	91			0
HRE	20	1	1	1	1	0	20	98	0	0	0	1	0	0			1	0	0	0	0	0	0	0	0		1	0	0	1	0	0	0	0		1	11:07:00	0	0	100			0
HRE	36	1	0	0	1	0	19	2		1	0	0	0	0			0	0	0	0	0	0	0	0	1	0	1	0	0	1	0	0	0	0		1	18:30:00	149	87	99			0
HRE	29	2	1	1	1	0	10	2		0	0	1	0	0			0	0	0	0	1	0	0	0	0		1	0	0	1	0	0	0	0		1	13:30:00	149	97	90			0
HRL	1.1	2	1	1	1	0	2.5	0		0	1	0	0	0			0	0	0	0	0	0	0	0	1	child	1	0	1	1	0	0	0	0		1	14:30:00			100		37.1	0
HRL	38	2	1	0	1	0	6	3		0	0	1	0	0			0	1	0	0	0	0	0	0	0		1	0	0	1	0	0	0	0		1	16:41:00	127	87	78		36.4	0
HRL	60	1	1	2	1	1	30	1		1	0	0	0	0			0	1	0	0	0	0	0	0	0		1	0	0	1	0	0	0	0		1	11:20:00	141	89	74	16	36.9	0
HRL	29	1	1	1	1	0	3	1		1	0	0	0	0			0	1	0	0	0	0	0	0	0		1	0	0	1	0	0	0	0		1	18:02:00	134	79	69	16	36.5	0
HRL	35	1	1	1	1	0	28	1		0	0	0	1	0			1	0	0	0	0	0	0	0	0		1	0	0	1	0	0	0	0		1	14:22:00	127	78	84		36.2	0
HRL	46	1	1	1	1	1	4.5	1		1	0	0	0	0			1	0	0	0	0	0	0	0	0		1	0	0	1	0	0	0	0		1	12:46:00	147	88	77		36.3	0
HRL	38	1	1	2	1	0	4	2		0	0	0	1	0			1	0	0	0	0	0	0	0	0		1	0	1	1	0	0	0	0		1	13:52:00	137	84	98	24	36.9	0
HRL	19	1	1	2	1	0	3	2		0	0	1	0	0			0	0	1	0	0	0	0	0	0		1	0	0	1	0	0	0	0		1	19:30:00	128	74	69		36.4	0
HRL	17	1	1	2	1	0	3	2		0	0	1	0	0			0	0	1	0	0	0	0	0	0		1	0	0	1	0	0	0	0		1	17:00:00	117	78	89	18	36.9	0
HRL	48	2	1	1	1	0	3	2		0	1	0	0	0			0	1	0	0	0	0	0	0	0		1	0	0	1	0	0	0	0		1	14:40:00	137	84	86		36.6	0
HRL	49	1	1	2	1	1	8	1		1	0	0	0	0			1	0	0	0	0	0	0	0	0		1	0	0	1	0	0	0	0		1	11:21:00	137	88	71	18	36.2	0
HRL	32	1	0	1	1	0	5	1		0	0	0	1	0			1	0	0	0	0	0	0	0	0		1	0	0	1	0	0	0	0		1	07:50:00	131	80	89	20	37	0
HRL	30	1	0	2	1	1	8.5	2		0	0	0	1	0			1	0	0	0	0	0	0	0	0		1	0	0	1	0	0	0	0		1	19:30:00	141	77	60	20		0
HRL	34	1	1	1	1	0	4.5	99		0	0	0	1	0			1	0	0	0	0	0	0	0	0		1	0	0	1	0	0	0	0		1	18:20:00	143	84	75	20	36.3	0
HRL	39	1	1	1	1	0	4	1		1	0	0	0	0			1	0	0	0	0	0	0	0	0		1	0	0	1	0	0	0	0		1	20:27:00	13	95	110	22	37.3	0
HRL	59	2	1	2	1	1	6	2		1	0	0	0	0			1	0	0	0	0	0	0	0	0		1	0	0	1	0	0	0	0		1	09:40:00	209	109	93	24	36.1	0
HRL	18	1	1	1	1	1	25	2		1	0	1	0	0			0	0	1	0	0	0	0	0	0		1	0	0	1	0	0	0	0		1	17:11:00	102	71	100	22	37.4	0
HRL	24	1	1	1	1	0	10	2		0	0	1	0	0			0	1	0	0	0	0	0	0	0		1	0	0	1	0	0	0	0		1	22:20:00	137	84	69	16	37.1	0
HRL	47	1	1	2	1	1	2	1		1	0	0	0	0			1	0	0	0	0	0	0	0	0		1	0	0	1	0	0	0	0		1	21:08:00	107	69	67	26	38	0
HLD	25	2	1	0	1	0	10	2		0	0	1	0	0			0	0	0	1	0	0	0	0	0		1	0		1	0	0	0	0		2	17:05:00	93	72	109					18:00:00	108	75	99
HLD	63	2	1	2	1	0	9	1		0	0	1	0	0			0	0	0	1	0	0	0	0	0		1	0		1	0	0	0	0		1	08:36:00	147	88	69		37
HLD	42	2	1	1	1	0	13	0		0	0	0	1	0			1	0	0	0	0	0	0	0	0		1	0		1	0	0	0	0		1	08:20:00	130	82	72
HLD	43	1	1	1	1	0	8	1		1	0	0	0	0			1	0	0	0	0	0	0	0	0		1	0		1	0	0	0	0		1	17:35:00	144	83	93
HLD	18	2	0	0	1	1	30	0		1	0	0	0	0			1	0	0	0	0	0	0	0	0		1	0		1	0	0	0	0		3	23:45:00	117	53	95					00:30:00	120	78	78
HLD	26	1	1	1	1	0	10	2		0	0	1	0	0			0	1	0	0	0	0	0	0	0		1	0		1	0	0	0	0		1	18:30:00	152	83	58		37.5
HLD	26	1	1	0	1	0	15	2		1	1	1	0	0			0	1	0	0	0	0	0	0	0		1	0		1	0	0	0	0		1	00:20:00	129	86	92
HLD	41	1	1	1	1	0	12	2		0	1	1	0	0			0	1	0	0	0	0	0	0	0		1	0		1	0	0	0	0		1	20:17:00	144	78	76
HLD	34	1	1	1	1	0	10	3		0	0	1	0	0			0	1	0	0	0	0	0	0	0		1	0		1	0	0	0	0		1	16:35:00	134	88	78
HLD	48	1	1	1	1	0	10	2		0	0	1	0	0			0	1	0	0	0	0	0	0	0		1	0		1	0	0	0	0		2	16:43:00	132	78	95		36.7			17:30:00	117	78	71
HLD	40	1	1	1	1	0	9	2		0	0	1	0	0			0	1	0	0	0	0	0	0	0		1	0		1	0	0	0	0		2	21:15:00	109	106	73					22:00:00	100	54	75
HLD	28	2	1	1	1	0	9	1		1	1	1	0	0			1	0	0	0	0	0	0	0	0		1	0		1	0	0	0	0		3	07:30:00	99	68	100					08:00:00	104	71	120
HLD	52	2	1	2	1	0	13	2		0	0	1	0	0			0	0	0	1	0	0	0	0	0		1	0		1	0	0	0	0		2	21:53:00	137	77	74					22:50:00	121	73	89
HLD	67	1	1	1	1	0	9	2		0	0	1	0	0			0	0	0	0	0	0	0	0	1	MaÃ§on	1	0		1	0	0	0	0		1	20:55:00	70	36	46
HLD	55	1	1	1	1	0	9	2		1	0	0	0	0			0	0	0	0	1	0	0	0	0		1	0		1	0	0	0	0		1	17:40:00	116	72	77
HCP	57	1	0	2	1	1	15	3		0	0	1	0	0			0	1	0	0	0	0	0	0	0		1	0	0	1	0	0	0	0		1	19:10:00	160	90	87	20	36.8	0
HCP	54	1	1	2	1	1	17	3		0	0	1	0	0			0	1	0	0	0	0	0	0	0		1	0	0	1	0	0	0	0		1	16:10:00	140	80	90	21	36.9	0
HLD	22	1	1	0	1	0	5	2		0	0	0	1	0			1	0	0	0	0	0	0	0	0		1	0		1	0	0	0	0		2	08:37:00	93	63	98					09:30:00	109	45	59
HLD	29	1	1	1	1	0	10	3		0	0	1	0	0			0	1	0	0	0	0	0	0	0		1	0		1	0	0	0	0		1	18:40:00	109	60	113
HLD	20	1	1	0	1	0	8	2		0	0	1	0	0			0	0	0	0	1	0	0	0	0		1	0		1	0	0	0	0		2	00:35:00	158	93	92					09:30:00	121	82	90
HLD	38	1	1	1	1	0	5	2		0	1	1	0	0			1	0	0	0	0	0	0	0	0		1	0		1	0	0	0	0		1	17:02:00	102	64	120
HLD	37	1	1	1	1	0	11	2		0	0	1	0	0			0	1	0	0	0	0	0	0	0		1	0		1	0	0	0	0		1	18:10:00	116	84	74		37.6
HLD	61	2	1	1	1	0	7	2		0	0	1	0	0			0	0	0	1	0	0	0	0	0		1	0		1	0	0	0	0		2	23:40:00	11	79	78					00:05:00	122	76	62
HCP	9	1	0	0	1	0	16	1		1	0	0	0	0			0	0	1	0	0	0	0	0	0		1	0	0	1	0	0	0	0		1	10:00:00	80	50	117	26	37.2	0
HLD	19	1	1	1	1	0	4	2		0	1	1	0	0			0	0	1	0	0	0	0	0	0		1	0		1	0	0	0	0		1	12:35:00	110	70	50
HLD	70	1	1	0	1	0	8	99		0	1	1	0	0			0	0	0	0	0	0	1	0	0		1	0		1	0	0	0	0		1	13:55:00	140	70	88	20
HLD	26	1	1	1	1	0	12	2		0	1	1	0	0			0	0	0	0	0	0	0	0	1	Cableur	1	0		1	0	0	0	0		1	02:35:00	138	78	80
HLD	28	1	1	1	1	0	12	2		0	1	1	0	0			0	0	0	0	0	0	0	1	0		1	0		1	0	0	0	0		1	11:25:00	91	75	95
HLD	31	1	1	1	1	0	11	2		0	1	1	0	0			1	0	0	0	0	0	0	0	0		1	0		1	0	0	0	0		1	04:20:00	108	72	116
HLD	39	1	1	1	1	0	10	2		0	1	1	0	0			0	1	0	0	0	0	0	0	0		1	0		1	0	0	0	0		1	11:27:00	128	75	99
HLD	42	1	1	1	1	0	12	2		0	1	1	0	0			0	0	0	0	0	0	0	0	1	Chauffeur taxi	1	0		1	0	0	0	0		1	21:32:00	104	68	89
HLD	32	1	1	1	1	0	4	2		0	1	1	0	0			0	0	0	0	0	0	0	0	1	Chauffeur	1	0		1	0	0	0	0		1	00:05:00	110	90	84
HLD	20	1	1	1	1	0	11	2		0	1	1	0	0			0	0	0	0	0	0	0	0	1	Patissier	1	0		1	0	0	0	0		1	22:27:00	110	70	80
HLD	28	2	1	1	1	0	4	2		0	1	1	0	0			1	0	0	0	0	0	0	0	0		1	0		1	0	0	0	0		1	11:05:00	132	94	90
HLD	22	1	1	0	1	0	14	1		1	1	0	0	1		Sciure	1	0	0	0	0	0	0	0	0		1	0		1	0	0	0	0		1	15:59:00	120	80	91	20
HLD	36	1	1	1	1	0	13	2		1	0	0	0	1		Sciure	1	0	0	0	0	0	0	0	0		1	0		1	0	0	0	0		2	02:45:00	87	69	123					03:30:00	101	65	112
HLD	23	2	1	0	1	0	5	2		1	1	1	0	0			0	0	1	0	0	0	0	0	0		1	0		1	0	0	0	0		1	00:20:00	139	88	116
HLD	29	1	1	0	1	0	12	2		1	1	1	0	0			1	0	0	0	0	0	0	0	0		1	0		1	0	0	0	0		1	21:15:00	130	60	98
HLD	18	1	1	0	1	0	5	1		0	1	0	1	1		Sciure	1	0	0	0	0	0	0	0	0		1	0		1	0	0	0	0		1	18:05:00	133	78	111	23
HLD	30	1	1	1	1	0	10	2		1	1	0	1	0			0	1	0	0	0	0	0	0	0		1	0		1	0	0	0	0		1	19:15:00	134	85	90	20
HLD	30	1	1	1	1	0	10	2		1	1	0	1	0			1	0	0	0	0	0	0	0	0		1	0		1	0	0	0	0		1	19:25:00	135	78	100
HLD	23	1	0	1	1	0	30	1		0	1	0	1	0			0	1	0	0	0	0	0	0	0		1	0		1	0	0	0	0		1	23:00:00	125	90	85	20	37
HCP	15	1	0	0	1	0	13	2		1	0	0	0	0			0	0	1	0	0	0	0	0	0		1	0	0	1	0	0	0	0		1	10:10:00	105	55	110	26	36.6	0
HCP	38	1	0	0	1	0	26	2		0	0	0	1	0			1	0	0	0	0	0	0	0	0		1	0	0	1	0	0	0	0		1	11:05:00	120	80	89	23	37.7	0
HCP	38	2	0	2	1	1	18	2		1	0	0	0	0			0	0	0	1	0	0	0	0	0		1	0	0	1	0	0	0	0		1	17:05:00	118	80	73	23	36.9	0
HLD	35	1	1	1	0	0	3	99		0	1	0	1	0			0	0	0	0	0	0	0	0	1	Blanchisseur	1	0		1	0	0	0	0		1	23:45:00	133	89	99
HLD	47	1	1	0	1	0	14	2		0	1	1	0	0			0	1	0	0	0	0	0	0	0		1	0		1	0	0	0	0		1	09:06:00	117	74	91
HLD	25	2	1	1	1	0	12	2		0	1	1	0	0			0	1	0	0	0	0	0	0	0		1	0		1	0	0	0	0		1	14:50:00	106	62	89
HLD	20	1	1	1	1	0	13	2		0	1	1	0	0			0	0	0	0	0	0	0	0	1	Futur meunier	1	0		1	0	0	0	0		1	20:55:00	147	92	119
HCP	38	2	0	2	1	1	18	2		1	0	0	0	0			0	0	0	1	0	0	0	0	0		1	0	0	1	0	0	0	0		1	17:05:00	118	80	73	23	36.9	0
HLD	46	1	1	1	1	0	4	2		0	1	1	0	0			0	0	0	0	0	0	0	0	1	Transitaire	1	0		1	0	0	0	0		1	04:15:00	122	71	94
HLD	20	1	1	1	1	0	10	3		0	1	1	0	0			0	0	0	0	0	0	0	0	1	Etudiant	1	0		0	0	1	0	0
HLD	76	1	1	0	1	0	14	2		0	1	1	0	0			0	0	0	0	0	0	0	0	1	Dericteur d'entreprise	1	0		1	0	0	0	0		1	01:45:00	123	71	90
HLD	18	1	1	1	1	0	10	3		0	1	1	0	0			0	0	0	0	0	0	0	0	1	Etudiant	1	0		1	0	0	0	0		1	23:16:00	135	75	88
HLD	32	1	1	1	1	0	6	2		0	1	1	0	0			0	0	0	0	0	0	0	0	1	Tolier	1	0		1	0	0	0	0		1	22:20:00	118	72	83
HCP	50	1	0	2	1	1	3	2		0	0	1	0	0			1	0	0	0	0	0	0	0	0		1	0	0	1	0	0	0	0		1	07:10:00	145	75	95	23	37.8	0
HLD	28	1	1	1	1	0	4	1		0	1	0	1	0			0	0	0	0	0	0	0	0	1	Serveur	1	0		0	0	1	0	0
HLD	70	2	1	2	1	1	15	2		0	0	0	0	0			0	0	0	1	0	0	0	0	0		1	0		1	0	0	0	0		1	07:05:00	84	51	56
HLD	35	2	1	1	1	0	9	2		1	1	1	0	0			0	0	0	1	0	0	0	0	0		1	0		1	0	0	0	0		1	19:15:00	130	85	88
HLD	40	1	99	99	0	99		99		0	0	0	0	1		Inconnu	0	0	0	0	0	0	0	1	0		1	0		1	0	0	0	0		3	07:35:00	82	50	136					08:00:00	91	63	120
HLD	26	1	1	1	1	0	10	2		1	1	1	0	0			1	0	0	0	0	0	0	0	0		1	0		1	0	0	0	0		1	22:05:00	119	63	58
HRE	21	2	1	0	1	1	40	2		0	1	0	0	0			0	0	0	0	0	0	0	0	1	0	1	0	0	1	0	0	0	0		1	13:30:00	127	89	104			0
HRE	33	2	1	1	1	0	4	2		0	0	1	0	0			1	0	0	0	0	0	0	0	0		1	0	0	1	0	0	0	0		1	17:45:00	114	61	92			0
HRE	31	1	1	1	1	0	3	1		0	0	1	0	0			1	0	0	0	0	0	0	0	0		1	0	0	1	0	0	0	0		1	21:33:00	136	62	78			0
HRE	30	1	1	1	1	0	3	2		0	0	0	1	0			1	0	0	0	0	0	0	0	0		1	0	0	1	0	0	0	0		1	21:35:00	148	89				0
HRE	37	1	1	1	1	0	3	1		0	1	0	0	0			1	0	0	0	0	0	0	0	0		1	0	0	1	0	0	0	0		1	21:34:00	127	73	75			0
HRE	25	1	1	1	1	0	51			0	0	1	0	0			0	1	0	0	0	0	0	0	0		1	0	0	1	0	0	0	0		1	00:31:00	80	46	120			0
HRE	47	1	1	1	1	0	3	2		0	0	1	0	0			0	1	0	0	0	0	0	0	0		1	0	0	1	0	0	0	0		1	09:01:00	147	76	75			0
HRE	24	1	1	0	0	0	4	2		0	1	0	0	0			0	0	0	0	1	0	0	0	0		1	0	0	0	0	0	0	1	0
HRE	29	1	0	1	1	0	51	2		1	0	0	0	0			0	0	0	0	0	0	0	0	1	0	1	0	0	1	0	0	0	0		1	09:00:00	135	84	90			0
HRE	36	1	1	1	1	0	5	2		0	0	1	0	0			0	1	0	0	0	0	0	0	0		1	0	0	1	0	0	0	0		1	20:05:00	152	3	101			0
HRE	44	1	0	0	1	1	98	2		0	1	0	0	0			0	1	0	0	0	0	0	0	0		1	0	0	1	0	0	0	0		1	14:40:00	155	91	79			0
HCP	32	1	1	1	1	0	5	3		0	0	1	0	0			0	1	0	0	0	0	0	0	0		1	0	0	1	0	0	0	0		1	08:05:00	120	90	90	21	36.9	0
HRL	16	2	1	1	1	1	4	2		0	0	1	0	0			0	1	0	0	0	0	0	0	0		1	0	0	1	0	0	0	0		1	23:06:00	128	71	83	18	36.4	0
HRL	78	1	1	2	1	1	6.5	2		0	0	1	0	0			0	0	0	0	0	0	1	0	0		1	0	0	1	0	0	0	0		1	16:36:00	141	98	92	18	36.5	0
HRL	30	1	1	1	1	0	7	1		0	0	1	0	0			1	0	0	0	0	0	0	0	0		1	0	0	1	0	0	0	0		1	21:00:00	141	77	99	28	37	0
HRL	22	1	1	2	1	0	3	3		0	0	1	0	0			0	0	0	0	1	0	0	0	0		1	0	0	1	0	0	0	0		1	23:20:00	130	74	81	18	36.1	0
HRL	26	2	1	1	1	0	4	2		0	1	0	0	0			0	1	0	1	0	0	0	0	0		1	0	0	1	0	0	0	0		1	18:41:00	134	87	83	22	36.8	0
HRL	22	2	1	2	1	1	15	3		1	0	0	0	0			0	0	1	0	0	0	0	0	0		1	0	0	1	0	0	0	0		1	22:18:00	112	77	121		37.2	0
HCP	32	1	1	1	1	0	5	3		0	0	1	0	0			0	1	0	0	0	0	0	0	0		1	0	0	1	0	0	0	0		1	08:05:00	120	90	90	21	36.9	0
HCP	50	1	1	2	1	0	5	2		0	0	1	0	0			0	1	0	0	0	0	0	0	0		1	0	0	1	0	0	0	0		1	08:05:00	140	80	90	21	37.4	0
HCP	35	2	0	2	1	1	7	2		0	0	1	0	0			0	0	0	1	0	0	0	0	0		1	0	0	1	0	0	0	0		1	22:10:00	115	60	82	22	36.8	0
HCP	37	2	0	2	1	1	26	2		0	0	1	0	0			0	0	0	1	0	0	0	0	0		1	0	0	1	0	0	0	0		1	20:15:00	105	65	98	24	36.8	0
HLD	35	1	1	0	1	1	20	2		1	1	0	1	0			0	0	0	0	1	0	0	0	0		1	0		1	0	0	0	0		3	23:21:00	103	72	75					00:00:00	125	86	117
HLD	24	1	1	1	1	0	12	1		1	1	0	1	0			1	0	0	0	0	0	0	0	0		1	0		1	0	0	0	0		2	19:50:00	109	71	104					20:30:00	121	83	95
HLD	28	1	1	1	1	0	12	2		1	1	0	1	0			1	0	0	0	0	0	0	0	0		1	0		1	0	0	0	0		1	19:56:00	108	93	97
HLD	40	1		1	1	0	262	2		1	1	0	1	0			0	1	0	0	0	0	0	0	0		1	0		1	0	0	0	0		1	20:05:00	122	69	79
HLD	18	1	1	0	1	0	6	2		1	1	0	1	0			0	0	1	0	0	0	0	0	0		1	0		0	0	0	0	1	DCD Ã l'arrivÃ©
HLD	24	1	99	99	0	99		99		0	0	0	0	1		Inconnu	0	0	0	0	0	0	0	1	0		1	0		0	0	0	0	1	DCD Ã l'arrivÃ©
HLD	50	2	1	2	1	0	11	1		1	0	0	0	0			1	0	0	0	0	0	0	0	0		1	0		0	0	1	0	0
HLD	27	2	1	1	1	0	14	2		0	0	1	0	0			1	0	0	0	0	0	0	0	0		1	0		0	0	1	0	0
HLD	25	1	0	0	1	1	64	3		0	0	1	0	0			0	0	0	0	0	0	0	0	1	Etudiant	1	0		0	0	1	0	0
HLD	14	2	1	0	1	0	6	2		0	0	1	0	0			0	0	1	0	0	0	0	0	0		1	0		0	0	1	0	0
HLD	22	1	1	1	1	0	12	3		0	0	0	0	0			0	0	0	0	0	0	0	0	1	Etudiant	1	0		1	0	0	0	0		3	02:06:00	115	87	90					03:10:00	125	90	82
HLD	26	1	1	1	1	0	8	2		0	0	1	0	0			1	0	0	0	0	0	0	0	0		1	0		1	0	0	0	0		1	23:00:00	143	77	80		37.7
HLD	50	2	1	1	1	0	14	2		0	0	1	0	0			0	0	0	1	0	0	0	0	0		1	0		1	0	0	0	0		1	10:50:00	141	86	85
HLD	28	1	1	1	1	0	7	99		0	0	0	1	0			0	0	0	0	0	0	0	0	1	MÃ©canicien moto	1	0		1	0	0	0	0		1	21:10:00	77	35	108
HLD	45	1	1	1	1	0	10	1		0	0	0	1	0			0	0	0	0	1	0	0	0	0		1	0		1	0	0	0	0		1	19:35:00	150	80	97
HLD	27	1	1	1	1	0	11	1		0	0	0	1	0			1	0	0	0	0	0	0	0	0		1	0		1	0	0	0	0		1	17:38:00	128	63	84
HLD	22	1	1	0	1	0	10	2		1	0	0	0	0			0	0	0	0	1	0	0	0	0		1	0		1	0	0	0	0		1		136	10	100		36.7
HLD	60	1	1	1	1	0	11	1		1	0	0	0	0			1	0	0	0	0	0	0	0	0		1	0		1	0	0	0	0		1	17:34:00	113	72	105
HLD	18	1	1	0	1	0	4	1		0	0	0	1	0			1	0	0	0	0	0	0	0	0		1	0		1	0	0	0	0		1	00:15:00	124	70	77
HLD	35	1	1	1	1	0	10	1		0	0	1	0	0			0	1	0	0	0	0	0	0	0		1	0		1	0	0	0	0		1	23:10:00	108	65	102
HLD	19	1	1	0	1	0	5	2		1	0	0	0	0			0	0	1	0	0	0	0	0	0		1	0		1	0	0	0	0		1	17:20:00	101	80	110
HLD	25	1	1	1	0	0	5	1		0	0	0	1	0			1	0	0	0	0	0	0	0	0		1	0		1	0	0	0	0		2	08:35:00	82	65	80		36.1			09:10:00	108	81	96
HLD	25	2	1	1	1	0	16	2		0	0	1	0	0			0	0	0	1	0	0	0	0	0		1	0		1	0	0	0	0		1	18:20:00	174	82	87
HLD	24	1	1	1	1	0	12	3		0	0	1	0	0			0	0	0	0	0	0	0	0	1	Etudiant	1	0		1	0	0	0	0		1	16:05:00	133	81	90
HLD	29	1	1	99	99	0	15	99		0	0	0	0	0			0	0	0	0	0	0	0	1	0		1	0		0	0	1	0	0
HLD	57	1	1	1	1	0	3	2		0	0	1	0	0			0	0	0	0	0	0	0	0	1	Agent de sÃ©curitÃ©	1	0		0	0	1	0	0
HLD	24	1	1	1	1	0	14	99		0	0	1	0	0			0	0	0	0	0	0	0	1	0		1	0		1	0	0	0	0		1	17:20:00	126	78	73
HLD	25	1	1	0	1	0	12	2		0	0	0	1	0			1	0	0	0	0	0	0	0	0		1	0		1	0	0	0	0		1	16:28:00	158	110	98
HLD	21	1	1	1	1	0	12	99		0	0	0	1	0			1	0	0	0	0	0	0	0	0		1	0		1	0	0	0	0		1	22:18:00	76	60	82
HLD	26	2	1	1	1	0	14	1		0	0	1	0	0			0	0	0	1	0	0	0	0	0		1	0		1	0	0	0	0		1	15:35:00	138	80	100
HLD	24	1	1	1	1	0	12	2		0	0	1	0	0			0	0	0	0	0	0	0	0	1	Chaudronnier	1	0		1	0	0	0	0		1	09:05:00	139	94	69	20	36.5
HLD	21	1	1	1	1	0	5	99		0	0	0	1	0			0	0	0	0	0	0	0	0	1	Mototaximan	1	0		1	0	0	0	0		1	00:10:00	122	71	101
HLD	26	1	1	1	1	0	6	2		0	0	1	0	0			1	0	0	0	0	0	0	0	0		1	0		1	0	0	0	0		1	17:35:00	142	93	102
HLD	22	2	1	1	1	0	4	1		0	0	1	0	0			0	0	0	1	0	0	0	0	0		1	0		1	0	0	0	0		1	00:05:00	138	72	77
HLD	34	1	1	1	1	0	12	2		0	0	1	0	0			1	0	0	0	0	0	0	0	0		1	0		1	0	0	0	0		1	21:01:00	125	89	70
HLD	30	1	1	1	1	0	13	2		0	0	1	0	0			0	0	0	0	0	0	0	0	1	Aide Chauffeur	1	0		1	0	0	0	0		1	16:15:00	125	72	76
HLD	35	2	1	1	1	0	12	2		0	0	1	0	0			1	0	0	0	0	0	0	0	0		1	0		1	0	0	0	0		1		126	80	93		36.7
HLD	17	1	1	1	1	0	3	99		0	0	1	0	0			1	0	0	0	0	0	0	0	0		1	0		0	0	1	0	0
HLD	32	2	1	1	1	0	12	2		0	0	1	0	0			0	1	0	0	0	0	0	0	0		1	0		1	0	0	0	0		1	05:10:00	132	104	102	19
HLD	2	1	1	0	1	0	8	0		0	0	1	0	0			0	0	0	0	0	0	0	0	1	BÃ©bÃ©	1	0		0	0	1	0	0
HLD	23	2	1	1	1	0	10	2		0	0	1	0	0			1	0	0	0	0	0	0	0	0		1	0		1	0	0	0	0		2	00:15:00	92	73	112		37.2			01:00:00	108	81	100
HLD	34	1	1	1	1	0	14	2		1	0	0	0	0			1	0	0	0	0	0	0	0	0		1	0		1	0	0	0	0		1	23:30:00	142	92	78		37.9
HLD	24	1	1	1	1	0	6	0		0	0	0	1	0			0	0	0	0	0	0	0	1	0		1	0		1	0	0	0	0		2	00:15:00	136	80	56		36.4			00:30:00	81	52	136
HLD	23	1	1	0	1	0	10	2		0	0	1	0	0			0	0	1	0	0	0	0	0	0		1	0		1	0	0	0	0		1	07:05:00	117	84	72
HLD	27	1	1	1	1	0	6	1		0	0	0	1	0			1	0	0	0	0	0	0	0	0		1	0		1	0	0	0	0		1	00:20:00	115	77	99
HLD	32	1	1	0	1	0	19	2		1	0	0	0	0			1	0	0	0	0	0	0	0	0		1	0		1	0	0	0	0		2	12:58:00	144	60	70		37.2			13:35:00	133	71	64
HLD	26	1	1	0	1	0	9	2		1	0	0	0	0			1	0	0	0	0	0	0	0	0		1	0		1	0	0	0	0		2	00:37:00	122	79	86					01:30:00	133	78	62
HLD	21	1	1	0	1	0	10	2		0	0	0	1	0			0	0	1	0	0	0	0	0	0		1	0		1	0	0	0	0		2	02:50:00	196	62	52					01:30:00	152	99	100
HLD	23	1	1	99	0	99	11	99		0	0	0	0	1		Inconnu	0	0	0	0	0	0	0	1	0		1	0		0	0	0	0	1	DCD Ã l'arrivÃ©
HLD	2	1	1	0	1	0	2	0		0	0	1	0	0			0	0	0	0	0	0	0	0	1	BÃ©bÃ©	1	0		0	0	0	0	1	DCD Ã l'arrivÃ©
HLD	26	1	1	1	0	0	12	0		0	0	0	1	0			1	0	0	0	0	0	0	0	0		1	0		1	0	0	0	0		1	03:10:00	121	63	80
HLD	30	1	1	1	1	0	11	1		0	0	0	1	0			1	0	0	0	0	0	0	0	0		1	0		1	0	0	0	0		1	15:46:00	132	82	81
HRB	51	1	0	2	1	1	19	2		0	0	1	0	0			1	0	0	0	0	0	0	0	0		1	0	0	1	0	0	0	0		1	09:10:00	135	85	92	23	36.9	0
HCP	26	2	0	0	1	0	6	2		0	0	1	0	0			0	0	0	1	0	0	0	0	0		1	0	0	1	0	0	0	0		1	11:10:00	105	60	96	24	37.7	0
HCP	43	1	0	2	1	1	4	2		0	0	1	0	0			1	0	0	0	0	0	0	0	0		1	0	0	1	0	0	0	0		1	13:40:00	120	70	96	22	37.3	0
HLD	33	1	1	1	1	0	12	2		0	0	1	0	0			0	0	0	0	0	0	0	0	1	Technicien	1	0		1	0	0	0	0		1	17:55:00	124	70	66
HLD	25	2	1	1	1	0	13	3		0	0	1	0	0			0	0	0	0	0	0	0	0	1	Etudiante	1	0		1	0	0	0	0		1	02:35:00	121	87	91
HLD	30	2	1	1	1	0	12	2		0	0	1	0	0			0	1	0	0	0	0	0	0	0		1	0		1	0	0	0	0		1	00:15:00	60	47	61
HLD	27	1	1	1	1	0	11	3		0	0	1	0	0			0	0	0	0	0	0	0	0	1	Etudiant	1	0		1	0	0	0	0		1	17:50:00	149	67	119
HLD	32	2	1	1	1	0	14	2		0	0	1	0	0			0	0	0	0	0	0	0	0	1	CommerÃ§ante	1	0		1	0	0	0	0		1	21:25:00	101	74	65
HLD	81	2	1	2	1	0	162	1		0	0	1	0	0			0	0	0	0	0	0	1	0	0		1	0		1	0	0	0	0		1	20:26:00	151	84	80
HLD	26	2	1	1	0	0	12	2		0	0	1	0	0			1	0	0	0	0	0	0	0	0		1	0		1	0	0	0	0		1	22:10:00	131	83	95
HLD	28	1	1	1	1	0	10	2		0	1	0	0	0			1	0	0	0	0	0	0	0	0		1	0		1	0	0	0	0		1	21:25:00	120	67	70		39
HLD	40	2	1	0	1	0	12	1		0	0	1	0	0			0	0	0	1	0	0	0	0	0		1	0		1	0	0	0	0		3	22:10:00	53	37	109		36.9			22:30:00	70	42	100
HLD	40	1	1	1	1	0	10	1		0	0	0	1	0			1	0	0	0	0	0	0	0	0		1	0		1	0	0	0	0		2	07:20:00	138	70	125					08:00:00	118	76	112
HLD	62	1	1	2	1	0	6	2		0	1	0	0	0			1	0	0	0	0	0	0	0	0		1	0		1	0	0	0	0		1	13:05:00	113	77	87
HLD	40	1	1	1	0	0	5	1		0	0	0	1	0			1	0	0	0	0	0	0	0	0		1	0		1	0	0	0	0		1	21:48:00	112	80	110
HLD	22	1	1	0	0	0	5	0		0	0	0	1	0			1	0	0	0	0	0	0	0	0		1	0		1	0	0	0	0		1		99	46	42		37
HLD	48	1	1	1	1	0	10	2		0	0	1	0	0			0	1	0	0	0	0	0	0	0		1	0		1	0	0	0	0		1	10:30:00	105	82	101
HLD	11	1	1	0	1	0	10	2		1	0	0	0	0			0	0	1	0	0	0	0	0	0		1	0		1	0	0	0	0		1	19:38:00		120	24	36.8
HLD	42	1	1	1	0	0	5	1		0	0	0	1	0			0	0	0	0	1	0	0	0	0		1	0		1	0	0	0	0		1	10:25:00	115	89	55		37.6
HLD	30	1	1	1	1	0	3	1		0	0	0	1	0			1	0	0	0	0	0	0	0	0		1	0		1	0	0	0	0		1	03:10:00	102	80	98
HLD	75	2	1	2	1	0	1	2		0	0	1	0	0			1	0	0	0	0	0	0	0	0		1	0		1	0	0	0	0		2	16:40:00	194	100	114		38.1			17:30:00	173	86	80
HLD	26	1	1	1	1	0	12	2		0	0	1	0	0			0	1	0	0	0	0	0	0	0		1	0		1	0	0	0	0		1	11:05:00	143	85	91
HLD	21	1	1	1	1	0	3	2		0	0	1	0	0			0	0	1	0	0	0	0	0	0		1	0		0	0	1	0	0
HLD	55	1	1	1	1	0	9	2		0	0	1	0	0			1	0	0	0	0	0	0	0	0		1	0		1	0	0	0	0		1	03:30:00	140	80	78
HLD	39	1	1	1	1	0	12	2		0	0	1	0	0			1	0	0	0	0	0	0	0	0		1	0		1	0	0	0	0		1	00:05:00	137	98	88
HLD	26	1	1	1	1	0	14	99		0	0	1	0	0			0	0	0	0	0	0	0	1	0		1	0		1	0	0	0	0		1	18:50:00	166	20	87
HLD	21	1	1	1	1	0	11	1		0	0	0	1	0			0	0	0	0	0	0	0	0	1	Mototaximan	1	0		1	0	0	0	0		1	19:50:00	111	74	57
HLD	28	1	1	1	1	0	12	99		0	0	0	1	0			0	1	0	0	0	0	0	0	0		1	0		1	0	0	0	0		1	22:10:00	115	57	74
HLD	5	1	1	0	1	0	9	1		0	0	1	0	0			0	0	1	0	0	0	0	0	0		1	0		0	0	1	0	0
HLD	47	1	1	1	1	0	9	2		0	0	1	0	0			0	1	0	0	0	0	0	0	0		1	0		1	0	0	0	0		1	05:59:00	117	52	60
HLD	22	2	1	0	1	0	16	1		0	0	1	1	0			0	1	0	0	0	0	0	0	0		1	0		1	0	0	0	0		1	19:59:00	108	59	98		36.8
HLD	21	1	1	1	1	0	2	1		0	0	0	1	0			0	1	0	0	0	0	0	0	0		1	0		1	0	0	0	0		1	23:59:00	118	75	82
HLD	4	1	1	0	1	0	5	1		0	0	1	0	0			0	0	1	0	0	0	0	0	0		1	0		1	0	0	0	0		1	07:38:00		110	27		37.8
HLD	20	1	1	1	1	0	12	1		0	0	0	1	0			0	0	0	0	0	0	0	0	1	mototaximan	1	0		1	0	0	0	0		1	11:50:00	109	65	58
HLD	28	1	1	1	1	0	5	1		0	0	0	1	0			1	0	0	0	0	0	0	0	0		1	0		1	0	0	0	0		2	22:33:00	218	150	172					22:54:00	207	150	170
HLD	24	1	1	0	1	0	12	1		0	0	0	1	0			0	1	0	0	0	0	0	0	0		1	0		1	0	0	0	0		1	23:27:00	135	72	79
HLD	28	1	1	99	1	99	12	99		0	0	0	0	1		Inconnu	0	0	0	0	0	0	0	1	0		1	0		0	0	0	0	1	DCD Ã larrivÃ©
HLD	27	1	1	1	1	0	5	1		0	0	0	1	0			1	0	0	0	0	0	0	0	0		1	0		1	0	0	0	0		1	13:18:00	92	60	71	16	37.8
HLD	66	1	1	2	1	0	10	2		0	0	1	0	0			1	0	0	0	0	0	0	0	0		1	0		1	0	0	0	0		3	19:45:00	99	59	112					20:30:00	103	62	104
HLD	35	1	1	1	1	0	2	1		1	0	0	0	0			1	0	0	0	0	0	0	0	0		1	0		1	0	0	0	0		1	11:10:00	131	77	110
HRL	52	1	1	2	1	1	7	1		1	0	0	0	0			1	0	0	0	0	0	0	0	0		1	0	0	1	0	0	0	0		1	21:40:00	128	76	70	18	36.8	0
HLD	46	1	1		1	1	75	2		1	0	0	0	0			0	1	0	0	0	0	0	0	0		1	0		1	0	0	0	0		1	00:38:00	105	52	92
HLD	26	1	1	1	1	0	4	99		0	0	1	0	0			1	0	0	0	0	0	0	0	0		1	0		1	0	0	0	0		1	18:35:00	149	69	100
HLD	33	1	1	1	1	0	12	99		0	0	0	1	0			0	0	0	0	0	0	0	0	1	Mototaximan	1	0		0	0	1	0	0
HLD	56	1	1	1	1	0	7	2		0	0	1	0	0			0	0	0	0	0	0	0	0	1	MÃ©canicien Hydraulique	1	0		1	0	0	0	0		1	14:57:00	153	84	71
HLD	33	1	1	1	1	0	13	99		0	0	0	1	0			0	0	0	0	0	0	0	0	1	Mototaximan	1	0		1	0	0	0	0		1	00:07:00	142	90	87
HLD	24	1	1	1	1	0	13	2		0	0	1	0	0			1	0	0	0	0	0	0	0	0		1	0		1	0	0	0	0		1	19:45:00	121	79	71
HLD	21	1	1	1	1	0	13	2		0	0	1	0	0			0	0	0	0	0	0	0	0	1	Apprenti Carreleur	1	0		1	0	0	0	0		1	23:25:00	118	76	87
HLD	43	1	1	1	1	0	14	2		0	0	1	0	0			1	0	0	0	0	0	0	0	0		1	0		1	0	0	0	0		1	09:46:00	96	60	77
HLD	40	1	1	1	1	0	10	2		0	0	1	0	0			0	0	0	0	0	0	0	0	0		1	0		1	0	0	0	0		1	13:15:00	125	79	71
HLD	35	1	1	1	1	0	12	99		0	0	0	1	0			0	0	0	0	0	0	0	0	1	Mototaximan	1	0		1	0	0	0	0		1	00:45:00	122	78	94
HLD	53	1	1	1	1	0	10	2		0	0	1	0	0			0	1	0	0	0	0	0	0	0		1	0		1	0	0	0	0		2	20:25:00	92	56	85					21:02:00	101	70	91
HLD	25	2	99	99	0	99		99		0	0	0	0	1		Inconnu	0	0	0	0	0	0	0	1	0		1	0		1	0	0	0	0		3	16:38:00	90	70	69		36.8			17:30:00	104	74	102
HLD	28	1	1	1	1	0	1	2		0	0	0	1	0			1	0	0	0	0	0	0	0	0		1	0		1	0	0	0	0		1	16:52:00	129	74	84
HLD	35	1	1	1	1	0	13	2		0	0	1	0	0			0	1	0	0	0	0	0	0	0		1	0		1	0	0	0	0		1	12:26:00	144	79	82
HLD	27	2	1	1	1	0	10	2		0	0	1	0	0			1	0	0	0	0	0	0	0	0		1	0		1	0	0	0	0		1	02:26:00	113	75	74
HLD	26	1	1	1	1	0	10	2		1	0	0	0	0			1	0	0	0	0	0	0	0	0		1	0		1	0	0	0	0		1	15:38:00	113	72	69
HLD	18	1	1	0	1	0	9	3		0	0	0	0	1			0	0	0	0	0	0	0	0	1	Etudiant	1	0		1	0	0	0	0		1	21:38:00	118	63	68
HLD	20	1	1	0	1	0	6	0		0	0	0	1	0			1	0	0	0	0	0	0	0	0		1	0		1	0	0	0	0		1	16:43:00	116	62	100
HLD	21	2	1	0	1	0	10	1		0	0	1	0	0			0	0	0	1	0	0	0	0	0		1	0		1	0	0	0	0		1	14:08:00	120	89	101
HLD	29	1	1	1	1	0	15	3		0	0	1	0	0			0	0	0	0	0	0	0	0	1	Etudiante	1	0		0	0	1	0	0
HLD	21		1	1	1	0	14	1		0	0	1	0	0			0	0	0	0	0	0	0	0	1	Motoboy	1	0		1	0	0	0	0		1	23:25:00	98	58	88
HLD	35	1	1	0	1	0	10	1		1	0	0	0	0			0	0	0	0	1	0	0	0	0		1	0		1	0	0	0	0		1	22:00:00	128	80	98
HLD	38	1	1	1	1	0	9	2		0	0	1	0	0			0	1	0	0	0	0	0	0	0		1	0		1	0	0	0	0		1		52	23	180
HRL	68	1	1	2	1	1	8	2		0	1	0	0	0			0	0	0	0	0	0	1	0	0		1	0	0	1	0	0	0	0		1	13:06:00	160	93	80		36.4	0
HRL	78	1	1	2	1	1	2	0		0	1	0	0	0			0	0	0	0	0	0	1	0	0		1	0	0	1	0	0	0	0		1	13:07:00	167	100	79	20	37.1	0
HRL	15	1	1	1	1	0	4	1		1	0	0	0	0			0	0	0	0	1	0	0	0	0		1	0	0	1	0	0	0	0		1	14:54:00	101	69	87	20	36.4	0
HRL	22	2	1	2	1	1	4.5	3		0	0	1	0	0			0	1	0	0	0	0	0	0	0		1	0	0	1	0	0	0	0		1	20:14:00	131	84	101			0
HRL	10	1	1	1	1	0	2	1		0	0	1	0	0			0	0	1	0	0	0	0	0	0		1	0	0	1	0	0	0	0		1	13:30:00			98	16	39	0
HRL	30	1	1	1	1	0	25	2		0	0	1	0	0			0	1	0	0	0	0	0	0	0		1	0	0	1	0	0	0	0		1	08:06:00	140	88	71	20	36.4	0
HLD	30	1	1	1	1	0	2	1		0	0	0	1	0			1	0	0	0	0	0	0	0	0		1	0		1	0	0	0	0		1	15:40:00	108	62	33
HLD	5	2	1	0	1	0	8	1		0	0	1	0	0			0	0	1	0	0	0	0	0	0		1	0		0	0	1	0	0
HLD	25	1	1	0	1	0	7	1		0	0	0	1	0			1	0	0	0	0	0	0	0	0		1	0		1	0	0	0	0		1	03:35:00	102	71	115
HLD	32	1	1	1	1	0	10	2		1	0	0	0	0			0	1	0	0	0	0	0	0	0		1	0		1	0	0	0	0		1	18:20:00	120	70	69
HLD	23	1	1	0	1	0	13	2		1	0	0	0	0			0	1	0	0	0	0	0	0	0		1	0		1	0	0	0	0		1	13:20:00	124	78	63
HLD	64	1	1	2	1	0	12	2		0	0	1	0	0			1	0	0	0	0	0	0	0	0		1	0		1	0	0	0	0		1	14:56:00	116	63	115
HLD	73	2	1	0	1	0	2	0		0	0	1	0	0			0	0	0	1	0	0	0	0	0		1	0		1	0	0	0	0		1	10:08:00	148	81	93
HLD	31	1	1	1	1	0	11	1		0	0	0	1	0			1	0	0	0	0	0	0	0	0		1	0		1	0	0	0	0		2	01:05:00	92	62	73					02:00:00	104	72	90
HLD	30	1	99	99	0	99		99		0	0	0	0	1		Inconnu	0	0	0	0	0	0	0	1	0		1	0		0	0	0	0	1	DCD Ã l'arrivÃ©
HLD	58	1	1	1	1	0	6	2		0	0	1	0	0			0	0	0	0	0	0	0	0	1	Barman	1	0		1	0	0	0	0		1	14:05:00	145	87	103
HLD	23	1	1	1	1	0	14	99		0	0	0	1	0			0	0	0	0	0	0	0	0	1	Mototaximan	1	0		1	0	0	0	0		1	18:35:00	112	60	107		37.5
HLD	33		1	1	1	0	13	99		0	0	0	1	0			0	0	0	0	0	0	0	0	1	Mototaximan	1	0		1	0	0	0	0		1	03:35:00	125	78	101
HLD	34	1	1	1	1	0	3	99		0	0	0	1	0			0	0	0	0	1	0	0	0	0		1	0		1	0	0	0	0		1	09:10:00	123	77	73
HLD	50	2	1	1	1	0	16	1		0	0	1	0	0			0	0	0	1	0	0	0	0	0		1	0		1	0	0	0	0		1	18:15:00	117	83	119
HLD	23	1	1	1	1	0	12	1		0	0	0	1	0			0	1	0	0	0	0	0	0	0		1	0		1	0	0	0	0		1	22:38:00	134	80	105
HLD	40	1	1	0	1	0	5	2		0	0	0	1	0			0	0	0	0	1	0	0	0	0		1	0		1	0	0	0	0		1	23:01:00	111	72	94
HLD	30	1	1	0	1	1	75	2		1	0	0	0	0			0	1	0	0	0	0	0	0	0		1	0		1	0	0	0	0		3	13:42:00	112	61	74					14:30:00	120	86	95
HCP	26	1	0	0	1	0	13	2		1	0	0	0	0			1	0	0	0	0	0	0	0	0		1	0	0	1	0	0	0	0		1	10:10:00	115	70	96	22	37.4	0
HCP	36	1	0	1	1	0	21	2		0	0	0	1	0			1	0	0	0	0	0	0	0	0		1	0	0	1	0	0	0	0		1	17:10:00	130	75	99	24	37.7	0
HLD	30	1	1	1	1	0	5	1		0	0	0	1	0			1	0	0	0	0	0	0	0	0		1	0		1	0	0	0	0		1	02:29:00	107	63	107
HLD	19	1	1	0	1	0	1	2		1	0	0	0	0			0	0	1	0	0	0	0	0	0		1	0		1	0	0	0	0		1	21:00:00	120	75	80	18	37.2
HLD	32	1	1	1	1	0	8	2		0	0	1	0	0			0	1	0	0	0	0	0	0	0		1	0		1	0	0	0	0		1	13:20:00	137	93	108
HLD	30	1	1	1	1	0	5	1		0	0	0	1	0			0	1	0	0	0	0	0	0	0		1	0		1	0	0	0	0		2	22:24:00	109	61	90					23:00:00	116	69	93
HLD	35	1	1	0	1	0	6	3		0	0	0	0	0			0	0	0	0	0	0	0	0	1	Etudiant	1	0		1	0	0	0	0		1	19:10:00	137	97	81	22
HLD	29	2	1	0	1	0	70	2		0	0	1	0	0			1	0	0	0	0	0	0	0	0		1	0		1	0	0	0	0		1	12:05:00			140		36.8
HLD	25	1	1	1	1	0	6	2		0	0	0	0	0			0	1	0	0	0	0	0	0	0		1	0		1	0	0	0	0		3	12:08:00	106	66	112	24				13:00:00	122	73	48
HLD	28	1	1	1	1	0	1	2		0	0	1	0	0			0	1	0	0	0	0	0	0	0		1	0		1	0	0	0	0		1	23:36:00	131	60	71
HLD	30	1	1	1	1	0	9	2		0	0	1	0	0			0	1	0	0	0	0	0	0	0		1	0		1	0	0	0	0		1	12:06:00	93	64	81
HLD	20	1	1	0	1	0	4	2		0	0	0	1	0			0	0	0	0	1	0	0	0	0		1	0		0	0	1	0	0
HLD	59	1	1	2	1	0	9	2		0	0	1	0	0			0	1	0	0	0	0	0	0	0		1	0		1	0	0	0	0		2	20:31:00	150	88	83					21:30:00	118	74	77
HLD	27	1	1	0	1	0	10	2		0	1	0	0	0			0	1	0	0	0	0	0	0	0		1	0		1	0	0	0	0		1	19:02:00	122	83	91
HLD	27	1	1	1	1	0	17	1		0	0	0	1	0			1	0	0	0	0	0	0	0	0		1	0		1	0	0	0	0		1	23:08:00	113	64	70
HLD	26	2	1	1	1	0	10	2		0	0	1	0	0			1	0	0	0	0	0	0	0	0		1	0		1	0	0	0	0		1	23:34:00	119	90	108		36.7
HLD	14	1	1	0	1	0	4	2		0	0	1	0	0			0	0	1	0	0	0	0	0	0		1	0		1	0	0	0	0		1	22:48:00	137	78	101
HLD	25	1	1	1	1	0	6	2		0	0	1	0	0			0	0	0	0	0	0	0	0	1	Coach Sportif	1	0		1	0	0	0	0		1	18:45:00	141	81	65	36.5
HLD	30	1	1	1	1	0	5	1		0	0	0	1	0			1	0	0	0	0	0	0	0	0		1	0		1	0	0	0	0		3	20:35:00	138	91	65					21:30:00	141	70	66
HLD	33	1	1	1	1	0	10	2		0	0	1	0	0			1	0	0	0	0	0	0	0	0		1	0		1	0	0	0	0		1	07:12:00	168	72	124
HLD	17	1	1	1	1	0	8	2		1	0	0	0	0			0	0	1	0	0	0	0	0	0		1	0		1	0	0	0	0		1	23:56:00	140	67	95
HLD	25	1	1	0	1	0	7	1		0	0	0	1	0			1	0	0	0	0	0	0	0	0		1	0		1	0	0	0	0		1	23:55:00	127	85	90
HLD	80	2	1	0	1	0	8	0		0	0	1	0	0			0	0	0	1	0	0	0	0	0		1	0		1	0	0	0	0		1	20:20:00	125	73	106
HLD	41	1	1	1	1	0	12	1		0	0	0	1	0			0	0	0	0	1	0	0	0	0		1	0		1	0	0	0	0		1	07:58:00	103	69	74
HLD	56	1	1	2	1	0	9	2		0	0	1	0	0			0	1	0	0	0	0	0	0	0		1	0		1	0	0	0	0		3	01:55:00	125	75	72					02:30:00	119	75	73
HLD	23	1	1	1	1	0	5	1		0	0	0	1	0			0	0	0	0	0	0	0	0	1	Apprentissage	1	0		1	0	0	0	0		2	04:25:00	99	42	99					05:30:00	102	54	100
HLD	34	1	1	1	1	0	12	2		1	0	0	0	0			1	0	0	0	0	0	0	0	0		1	0		1	0	0	0	0		1	19:07:00	111	79	107	18	37.2
HLD	35	2	1	1	1	0	14	2		0	0	1	0	0			0	1	0	0	0	0	0	0	0		1	0		1	0	0	0	0		1	15:40:00	116	77	97
HLD	50	1	1	1	1	0	11	2		0	0	1	0	0			0	1	0	0	0	0	0	0	0		1	0		1	0	0	0	0		1	21:55:00	145	79	84
HRL	29	2	1	1	1	0	20	1		0	0	0	1	0			1	0	0	0	0	0	0	0	0		1	0	0	1	0	0	0	0		1	10:11:00	90	65	110	22	36.1	0
HRL	24	1	1	1	1	0	20	2		0	0	1	0	0			0	1	0	0	0	0	0	0	0		1	0	0	1	0	0	0	0		1	07:45:00	131	68	81	16	36.1	0
HRL	54	2	1	2	1	0	6.5	2		0	0	1	0	0			0	1	0	0	0	0	0	0	0		1	0	0	1	0	0	0	0		1	22:11:00	147	87	72	16	36.9	0
HRL	17	1	1	1	1	0	7	2		0	0	1	0	0			0	0	1	0	0	0	0	0	0		1	0	0	1	0	0	0	0		1	12:35:00	129	87	102	20	36.1	0
HRL	29	1	1	1	1	0	5	0		0	0	0	1	0			1	0	0	0	0	0	0	0	0		1	0	0	1	0	0	0	0		1	12:30:00	137	86	91	18	36.4	0
HRE	36	1	1	1	1	1	0.5	2		0	0	1	0	0			1	0	0	0	0	0	0	0	0		1	0	0	1	0	0	0	0		1	08:02:00	131	81	69			0
	36	1	1	1	1	1	0.5	2		0	0	0	0	0			0	0	0	0	0	0	0	0	0		1	0	0		0	0	0	0		1	08:02:00	131	81	69			0
HRE	35	1	1	1	1	0	10	1		0	0	1	0	0			1	0	0	0	0	0	0	0	0		1	1	1	1	0	0	0	0		2	21:33:00	75	37	96			0		22:00:00	90	70	90
HRE	40	1	1	1	1	0	10	2		0	0	1	0	0			1	0	0	0	0	0	0	0	0		1	0	0	1	0	0	0	0		1	21:33:00	103	74	76			0
HRE	41	1	1	1	1	1	10	2		0	0	1	0	0			1	0	0	0	0	0	0	0	0		1	0	0	1	0	0	0	0		1	01:10:00	134	72	105			0
HRE	24	1	1	2	1	1	5	2		0	0	1	0	0			1	0	0	0	0	0	0	0	0		1	0	0	1	0	0	0	0		1	04:01:00	150	72	85			0
HRE	9	1	1	1	0	0	3	1		1	0	1	0	0			0	0	1	0	0	0	0	0	0		1	0	0	1	0	0	0	0		1	17:05:00					37	0
HRE	33	2	1	1	1	0	5	2		0	0	1	0	0			0	1	0	0	0	0	0	0	0		1	0	0	0	0	0	0	1	0
HRE	26	2	0	2	1	1	20	1		1	0	0	0	0			0	0	0	1	0	0	0	0	0		1	0	0	1	0	0	0	0		1	18:49:00	118	71	74		37	0
HRE	28	1	1	0	1	0	10	1		0	1	0	0	0			1	0	0	0	0	0	0	0	0		1	0	0	1	0	0	0	0		1	05:35:00	90	57	81			0
HCP	46	1	1	2	1	0	3	2		0	0	1	0	0			0	1	0	0	0	0	0	0	0		1	0	0	1	0	0	0	0		1	11:05:00	150	90	89	21	36.6	0
HCP	54	1	0	2	1	1	3	3		0	0	1	0	0			1	0	0	0	0	0	0	0	0		1	0	0	1	0	0	0	0		1	11:05:00	140	80	92	22	36.9	0
HCP	46	2	0	2	1	1	3	2		0	0	1	0	0			0	0	0	1	0	0	0	0	0		1	0	0	1	0	0	0	0		1	11:05:00	110	65	98	24	36.8	0
HRL	40	1	1	1	1	0	1			0	0	1	0	0			0	1	0	0	0	0	0	0	0		1	0	0	1	0	0	0	0		1	13:20:00	136	84	82		36.4	0
HRL	11	2	1	1	1	1	4	1		1	0	0	0	0			0	0	1	0	0	0	0	0	0		1	0	0	1	0	0	0	0		1	10:40:00	99	64	110	28	36	0
HRL	6	2	1	2	1	1	8	1		1	0	0	0	0			0	0	1	0	0	0	0	0	0		1	0	0	1	0	0	0	0		1	08:49:00					36.1	0
HCP	62	2	1	2	1	0	20	2		0	0	1	0	0			0	0	0	1	0	0	0	0	0		1	0	0	1	0	0	0	0		1	10:10:00	160	90	79	22	36.7	0
HCP	30	1	0	2	1	1	18	2		0	0	1	0	0			1	0	0	0	0	0	0	0	0		1	0	0	1	0	0	0	0		1	12:10:00	120	70	93	23	37.4	0
HRL	38	1	1	1	1	0	9	1		1	0	0	0	0			0	1	0	0	0	0	0	0	0		1	0	0	1	0	0	0	0		1	19:15:00	137	84	91	20	36.2	0
HRL	9	1	1	1	1	1	6	1		0	0	1	0	0			0	0	1	0	0	0	0	0	0		1	0	0	1	0	0	0	0		1	12:20:00					37.2	0
HRL	36	1	1	1	1	0	7.5	1		1	0	0	0	0			1	0	0	0	0	0	0	0	0		1	0	0	1	0	0	0	0		1	14:10:00	141	89	89		36.4	0
HRL	30	2	1	1	1	0	8	1		0	1	0	0	0			1	0	0	0	0	0	0	0	0		1	0	0	1	0	0	0	0		1	19:26:00	137	74	94		37	0
HRL	33	1	1	1	1	0	6	2		0	0	1	0	0			0	1	0	0	0	0	0	0	0		1	0	0	1	0	0	0	0		1	14:07:00	137	89	99	20	37.1	0
HRE	36	2	0	1	1	0	30	98	0	0	0	1	0	0			0	1	0	0	0	0	0	0	0		1	0	0	0	1	0	0	0
HRE	36	2	0	1	1	0	30	98	0	0	0	1	0	0			0	1	0	0	0	0	0	0	0		1	0	0	0	1	0	0	0
HRE	69	1	0	2	1	1	3	2		0	1	0	0	0			0	0	0	0	0	0	1	0	0		1	0	0	1	0	0	0	0		1	09:00:00	130	70	58			0
HRE	17	1	1	0	0	0	3	2		0	1	0	0	0			0	0	0	0	1	0	0	0	0		1	0	0	1	0	0	0	0		1	20:45:00	138	53	103			0
HRE	20	1	1	0	1	0	2	1		0	0	0	0	1		0	1	0	0	0	0	0	0	0	0		1	0	0	1	0	0	0	0		1	02:15:00	103	49	70			0
HRE	42	1	1	1	1	0	4	2		0	1	0	0	0			0	1	0	0	0	0	0	0	0		1	0	0	1	0	0	0	0		1	15:35:00	135	85	69			0
HRE	28	1	1	1	1	1	3	2		0	0	1	0	0			0	1	0	0	0	0	0	0	0		1	0	0	1	0	0	0	0		1	15:30:00	115	58	77			0
HRE	30	1	0	0	1	0	30	1		1	0	0	0	0			0	1	0	0	0	0	0	0	0		1	0	0	1	0	0	0	0		1	19:54:00	142	83	78			0
HRE	19	1	0	0	1	0	30	1		0	0	0	0	1		0	0	1	0	0	0	0	0	0	0		1	0	0	1	0	0	0	0		1	19:55:00	150	65	90			0
HRE	22	1	1	1	1	0	10	2		0	0	1	0	0			0	0	0	0	1	0	0	0	0		1	0	0	1	0	0	0	0		1	12:35:00	171	81	131			0
HRE	39	1	0	2	1	1	25	2		0	1	0	0	0			0	1	0	0	0	0	0	0	0		1	0	0	1	0	0	0	0		1	11:23:00	143	87	56			0
HRE	28	1	1	1	1	0	3	2		1	0	0	0	0			1	0	0	0	0	0	0	0	0		1	0	0	0	1	0	0	0
HRE	27	1	1	1	0	0	4	2		1	0	0	0	0			1	0	0	0	0	0	0	0	0		1	0	0	1	0	0	0	0		1	09:31:00	96	51	70			0
HRE	6	1	1	0	0	0	6	1		0	0	0	0	1		0	0	0	1	0	0	0	0	0	0		1	0	0	0	0	0	0	1	0
	6	1	1	0	0	0	6	1		0	0	0	0	0		0	0	0	0	0	0	0	0	0	0		1	0	0		0	0	0	0	0
HRE	20	1	0	0	1	0	5	1		0	0	0	0	1		0	1	0	0	0	0	0	0	0	0		1	0	0	1	0	0	0	0		1	21:05:00	122	62	100			0
HRE	22	1	1	1	1	0	3	2		0	0	1	0	0			0	1	0	0	0	0	0	0	0		1	0	0	1	0	0	0	0		1	20:35:00	150	76	75			0
HRE	31	1	0	1	1	0	3	2		0	0	1	0	0			1	0	0	0	0	0	0	0	0		1	0	0	1	0	0	0	0		1	17:31:00	126	76	72			0
HRE	50	2	1	2	1	0	35	3		0	0	1	0	0			0	1	0	0	0	0	0	0	0		1	0	0	1	0	0	0	0		1	15:22:00	155	88	90			0
HRE	4	1	1	1	0	0	2	1		0	0	1	0	0			0	0	1	0	0	0	0	0	0		1	0	0	1	0	0	0	0		1	23:05:00					38
HRE	30	1	1	0	1	0	1	2		0	0	1	0	0			0	1	0	0	0	0	0	0	0		1	0	0	1	0	0	0	0		1	21:44:00	109	65	75			0
HCP	8	1	0	0	1	0	7	1		0	0	1	0	0			0	0	1	0	0	0	0	0	0		1	0	0	1	0	0	0	0		1	10:10:00	90	45	110	27	36.8	0
HRL	31	2	0	2	1	1	16	1		1	0	0	0	0			0	0	0	1	0	0	0	0	0		1	0	0	1	0	0	0	0		1	10:10:00	115	65	92	24	36.9	0
HCP	31	2	0	2	1	1	16	1		1	0	0	0	0			0	0	0	1	0	0	0	0	0		1	0	0	1	0	0	0	0		1	10:10:00	115	65	92	24	36.9	0
HRL	15	1	1	1	1	0	5	1		1	0	0	0	0			1	0	0	0	0	0	0	0	0		1	0	0	1	0	0	0	0		1	15:07:00	165	73	83		36.2	0
HRL	20	2	1	2	1	1	8	2		0	0	1	0	0			0	0	1	0	0	0	0	0	0		1	0	0	1	0	0	0	0		3	10:45:00	89	62	110		36.6	0		11:00:00	91	66	101
HRL	42	1	1	1	1	0	8	2		1	0	0	0	0			1	0	0	0	0	0	0	0	0		1	0	0	1	0	0	0	0		1	14:30:00	137	89	102	18	36.9	0
HLD	33	1	1	1	1	0	3	99		0	0	0	1	0			0	0	0	0	0	0	0	0	1	Chauffeur	1	0		1	0	0	0	0		1	15:15:00	135	88	70
HLD	28	1	1	1	1	0	12	2		0	0	1	0	0			0	0	0	0	0	0	0	0	1	MÃ©canicien auto	1	0		1	0	0	0	0		1	09:05:00	102	54	82
HLD	24	1	0	1	1	0	12	2		0	0	0	0	0			1	0	0	0	0	0	0	0	0		1	0		1	0	0	0	0		1	14:05:00	126	57	83
HLD	26	1	1	1	1	0	12	99		0	0	1	0	0			0	0	0	0	0	0	0	0	1	Mototaximan	1	0		1	0	0	0	0		1	12:35:00	132	78	10	16
HLD	31	1	1	1	1	0	2	2		0	0	1	0	0			1	0	0	0	0	0	0	0	0		1	0		1	0	0	0	0		1	09:05:00	127	81
HLD	73	1	1	1	1	0	10	99		0	0	1	0	0			0	0	0	0	1	0	0	0	0		1	0		1	0	0	0	0		1	15:30:00	162	94	108
HLD	23	1	1	1	1	0	12	2		0	0	1	0	0			0	0	0	0	0	0	0	0	1	Electricien auto	1	0		1	0	0	0	0		1	19:15:00	119	55	66
HLD	38		1	1	1	0		2		0	0	1	0	0			0	1	0	0	0	0	0	0	0		1	0		1	0	0	0	0		1	20:05:00	139	72	109
HLD	30	1	1	1	1	0	16	2		0	0	1	0	0			0	1	0	0	0	0	0	0	0		1	0		1	0	0	0	0		1	02:20:00	135	86	98
HLD	22	1	1	1	0	0	13	2		0	0	1	0	0			0	0	0	0	0	0	0	0	1	MÃ©canicien	1	0		1	0	0	0	0		1	14:00:00	102	68	83
HLD	32	1	1	1	1	0	7	2		0	0	1	0	0			0	0	0	0	0	0	0	0	1	Mannutensionnaire	1	0		1	0	0	0	0		1	01:25:00	116	70	80
HLD	29	1	1	1	1	0	37	1		0	0	1	0	0			0	0	0	0	0	0	0	0	1	Mototaximan	1	0		1	0	0	0	0		1	21:55:00	151	94	68
HLD	49	1	1	99	99	99	5	99		0	0	0	1	0			0	0	0	0	0	0	0	1	0		1	0		1	0	0	0	0		1	11:05:00	208	97	129
HLD			1	1	1	0	15	99		0	0	1	0	0			0	0	0	0	0	0	0	0	1	Apprenti Chauffeur	1	0		0	0	1	0	0
HLD	22	1	1	1	1	0	13	2		0	0	1	0	0			0	0	0	0	0	0	0	0	1	Vitrier	1	0		1	0	0	0	0		1	00:50:00	112	73	93
HLD	26	1	1	1	1	0	15	1		0	0	1	0	0			0	0	0	0	0	0	0	0	1	Mototaximan	1	0		0	0	1	0	0
HLD	22	1	1	1	1	0	3	99		0	0	1	0	0			0	0	0	0	0	0	0	0	1	Barman	1	0		1	0	0	0	0		1	07:55:00	128	72	108
HLD	44	1	1	1	1	0	14	2		0	0	1	0	0			0	0	0	0	0	0	0	0	1	Electricien	1	0		1	0	0	0	0		1	08:30:00	123	91	90
HLD	26	1	1	1	1	0	6	2		0	0	1	0	0			0	0	0	0	0	0	0	0	1	Mecanicien	1	0		1	0	0	0	0		1	00:35:00	131	81	81	25
HLD	28	2	1	1	1	0	12	2		0	0	1	0	0			0	0	0	0	0	0	0	0	1	Serveuse	1	0		1	0	0	0	0		1	20:35:00	130	94	92
HLD	37	1	1	1	1	0	16	99		0	0	0	1	0			0	0	0	0	0	0	0	0	1	Vigile	1	0		1	0	0	0	0		1	22:05:00	142	82	75
HLD	47	1	1		0	99	6	99		1	0	0	0	0			0	1	0	0	0	0	0	0	0		1	0		1	0	0	0	0		3	21:10:00	129	94	92					22:00:00	102	81	111
HLD	20	1	1	2	1	0	8	1		1	0	0	0	0			1	0	0	0	0	0	0	0	0		1	0		1	0	0	0	0		1	15:45:00	175	107	30
HLD	24	1	1	0	1	0	11	2		1	0	0	0	0			1	0	0	0	0	0	0	0	0		1	0		1	0	0	0	0		1	03:55:00	123	85	135	52
HLD	33	1	1	1	1	0	12	2		1	0	0	0	0			1	0	0	0	0	0	0	0	0		1	0		1	0	0	0	0		1	22:25:00	137	67	70
HRE	53	1	1	1	1	0	30	2		0	1	0	0	0			0	0	0	0	0	0	0	0	1	0	1	0	0	1	0	0	0	0		1	19:52:00	93	64	106			0
HRE	23	1	1	1	1	0	3	3		0	0	1	0	0			0	0	1	0	0	0	0	0	0		1	0	0	0	0	0	0	1	0
HRE	50	1	1	1	1	0	50	2		0	1	0	0	0			0	0	0	0	0	0	0	0	1	0	1	0	0	1	0	0	0	0		1	13:30:00	112	69	99			0
HRE	48	1	0	0	1	0	40	2		0	1	0	0	0			0	1	0	0	0	0	0	0	0		1	0	0	1	0	0	0	0		1	17:42:00	126	69	96			0
HRE	36	1	0	1	1	0	20	2		0	1	0	0	0			0	0	0	0	0	0	0	0	1	0	1	0	0	1	0	0	0	0		1	09:32:00	144	76	70			0
HRE	18	2	0	1	1	1	5	2		0	1	0	0	0			0	0	1	0	0	0	0	0	0		1	0	0	1	0	0	0	0		1	17:00:00	123	72	94			0
HRE	43	1	1	1	1	0	3	2		0	0	1	0	0			1	0	0	0	0	0	0	0	0		1	0	0	1	0	0	0	0		1	05:10:00	150	65	81			0
HRE	21	1	0	1	0	0	6	1		0	0	0	1	0			0	0	0	0	0	0	0	0	1	0	1	0	0	1	0	0	0	0		1	01:45:00	139	70	99			0
HRE	56	2	0	2	1	1	25	1		1	0	0	0	0			0	0	0	1	0	0	0	0	0		1	0	0	1	0	0	0	0		1	17:02:00	135	77	104			0
HRE	19	1	1	1	1	0	25	2		0	1	0	0	0			0	0	0	0	0	0	0	0	1	0	1	0	0	1	0	0	0	0		1	16:04:00	150	73	90			0
HRE	42	1	1	1	1	0	4	2		0	1	0	0	0			0	0	0	0	0	0	0	0	1	0	1	0	0	1	0	0	0	0		1	07:06:00	157	90	77			0
HRE	23	1	1	1	1	0	4	2		0	1	0	0	0			0	0	0	0	1	0	0	0	0		1	0	0	1	0	0	0	0		1	19:16:00	155	77	73			0
HLD	44	1	1	1	1	0	9	1		0	0	0	1	0			0	1	0	0	0	0	0	0	0		1	0		1	0	0	0	0		1	07:35:00	132	76	75
HLD	23	2	1	0	1	0	10	2		0	0	1	0	0			0	0	0	1	0	0	0	0	0		1	0		1	0	0	0	0		1	16:31:00	154	96	79
HLD	40	1	1	1	1	0	11	2		0	1	0	0	0			1	0	0	0	0	0	0	0	0		1	0		1	0	0	0	0		2	03:56:00	107	79	66					05:00:00	100	64	107
HLD	24	1	1		1	0	6	1		0	0	0	1	0			1	0	0	0	0	0	0	0	0		1	0		1	0	0	0	0		2	05:35:00	127	111	72					06:00:00	101	62	125
HLD	20	2	1	99	0	99	14	99		0	0	0	0	1		Inconnu	0	0	0	0	0	0	0	1	0		1	0		0	0	0	0	1	DCD Ã l'arrivÃ©
HLD	24	1	1	1	1	0	16	2		0	0	1	0	0			1	0	0	0	0	0	0	0	0		1	0		1	0	0	0	0		1	01:55:00	118	79	75
HLD	40	1	1	1	1	0	10	2		0	0	0	1	0			1	0	0	0	0	0	0	0	0		1	0		1	0	0	0	0		2	14:25:00	133	96	44					15:10:00	144	94	99
HLD	20	1	1	1	1	0	11	2		1	0	0	0	0			0	0	0	0	1	0	0	0	0		1	0		1	0	0	0	0		1	12:35:00	121	68	72
HLD	33	1	1	1	1	0	13	2		0	0	1	0	0			0	0	0	0	0	0	0	0	1	Boulanger	1	0		1	0	0	0	0		1	08:55:00	131	87	99
HLD	25	2	1	1	1	0	13	2		0	0	1	0	0			0	0	0	1	0	0	0	0	0		1	0		1	0	0	0	0		1	21:35:00	157	93	106
HLD	24	1	1	0	1	0	5	1		0	0	0	1	0			1	0	0	0	0	0	0	0	0		1	0		1	0	0	0	0		1		106	69	79
HLD	25	1	1	0	1	0	7	2		0	0	1	0	0			0	1	0	0	0	0	0	0	0		1	0		0	0	0	0	1	DCD Ã l'arrivÃ©
HLD	32	1	1	1	1	0	11	1		0	0	0	1	0			0	0	0	0	1	0	0	0	0		1	0		1	0	0	0	0		1		110	76	34
HLD	22	1	1	1	1	0	7	1		0	0	0	1	0			1	0	0	0	0	0	0	0	0		1	0		1	0	0	0	0		1	22:35:00	130	91	101
HLD	31	1	1	1	1	0	13	1		0	0	0	1	0			1	0	0	0	0	0	0	0	0		1	0		1	0	0	0	0		1	23:45:00	123	70	106
HLD	55	1	1	1	1	0	8	1		0	0	0	1	0			0	1	0	0	0	0	0	0	0		1	0		1	0	0	0	0		2	23:21:00	140	89	109					00:10:00	144	83	72
HLD	22	1	1	0	1	0	6	1		0	0	0	1	0			0	0	0	0	1	0	0	0	0		1	0		1	0	0	0	0		1	22:18:00	140	95	111
HLD	33	2	1	1	1	0	12	2		0	0	1	0	0			0	1	0	0	0	0	0	0	0		1	0		0	0	0	0	1	Imprenable
HLD	41	2	1	1	1	0	16	2		0	0	1	0	0			0	0	0	0	0	0	0	0	1	Restauratrice	1	0		1	0	0	0	0		1	22:35:00	101	73	68
HLD	38	1	1	1	1	0	9	2		0	0	1	0	0			0	1	0	0	0	0	0	0	0		1	0		1	0	0	0	0		1	12:52:00	134	71	89
HLD	17	2	1	1	1	0	10	2		0	0	1	0	0			0	0	1	0	0	0	0	0	0		1	0		1	0	0	0	0		1	19:06:00	120	73	105
HLD	65	1	1	2	1	0	160	2		0	0	1	0	0			0	0	0	0	0	0	1	0	0		1	0		1	0	0	0	0		2	23:58:00	112	63	83					00:30:00	118	71	69
HLD	25	1	1	1	1	0	13	99		0	0	1	0	0			0	0	0	0	1	0	0	0	0		1	0		1	0	0	0	0		1	00:35:00	122	73	99
HLD	26	2	1	1	1	0	12	2		0	0	1	0	0			1	0	0	0	0	0	0	0	0		1	0		0	0	1	0	0
HLD	23	1	1	1	1	0	12	2		0	0	1	0	0			1	0	0	0	0	0	0	0	0		1	0		1	0	0	0	0		1	12:05:00	159	120	118
HLD	33	1	1	1	1	0	125	2		0	0	1	0	0			0	0	0	0	1	0	0	0	0		1	0		1	0	0	0	0		1	02:05:00	132	91	89
HLD	40	1	1	1	1	0	14	99		0	0	0	1	0			0	0	0	0	0	0	0	0	1	Benskiner	1	0		1	0	0	0	0		1	00:05:00	134	95	100
HLD	42	1	1		1	0	12	2		0	0	1	0	0			0	0	0	0	0	0	0	0	1	Technicien des surfaces	1	0		1	0	0	0	0		1	01:55:00	104	77	85
HLD	22	2	1	1	1	0	12	2		0	0	1	0	0			0	0	0	1	0	0	0	0	0		1	0			0	0	0	0
HLD	32		1	1	1	0	11	2		0	0	1	0	0			0	0	0	0	0	0	0	0	1	Ferrailleur	1	0		0	0	1	0	0
HLD	20	1	1	1	1	0	3	99		0	0	0	1	0			0	0	0	0	1	0	0	0	0		1	0		1	0	0	0	0		1	03:20:00	106	45	130
HLD	16	1	1	1	0	0	15	2		0	0	1	0	0			0	0	1	0	0	0	0	0	0		1	0		1	0	0	0	0		1	20:35:00	147	99	95
HLD	22	1	1	0	1	0	12	2		1	0	0	0	0			0	0	0	0	1	0	0	0	0		1	0		1	0	0	0	0		1	00:00:00
HLD	38	2	1	1	1	0	10	2		0	0	1	0	0			0	0	0	1	0	0	0	0	0		1	0		1	0	0	0	0		2	21:02:00	98	52	102					21:30:00	101	66	100
HRE	30	1	1	1	1	0	10	2		0	0	1	0	0			0	1	0	0	0	0	0	0	0		1	0	0	1	0	0	0	0		1	21:40:00	134	77	92			0
HRE	56	1	1	1	1	0	10	3		0	0	1	0	0			0	1	0	0	0	0	0	0	0		1	0	0	1	0	0	0	0		1	22:00:00	124	86	91			0
HRE	7	2	0	2	1	0	55	1		1	0	0	0	0			0	0	1	0	0	0	0	0	0		1	0	0	1	0	0	0	0		1	18:00:00					38	0
HRE	40	1	1	1	1	0	30	2		0	0	1	0	0			0	1	0	0	0	0	0	0	0		1	0	0	1	0	0	0	0		1	03:02:00	109	81	75			0
HRE	59	2	1	1	1	0	30	2		0	0	1	0	0			0	0	0	1	0	0	0	0	0		1	1	1	1	0	0	0	0		1	09:30:00	0	0		12		0
HRE	67	2	0	1	1	1	90	1		1	0	0	0	0			0	0	0	1	0	0	0	0	0		1	0	0	1	0	0	0	0		1	18:25:00	186	82	76			0
HRE	30	2	0	1	1	0	3	2		0	0	1	0	0			1	0	0	0	0	0	0	0	0		1	0	0	1	0	0	0	0		1	00:01:00	144	83	126			0
HLD	22	2	1	1	1	0	12	2		0	0	1	0	0			0	0	0	1	0	0	0	0	0		1	0		1	0	0	0	0		1	10:30:00	120	84	91	18
HLD	46	2	1	1	1	0	12	2		0	0	1	0	0			1	0	0	0	0	0	0	0	0		1	0		1	0	0	0	0		1	22:35:00	103	110	82
HLD	38	1	1	1	1	0	12	2		0	0	1	0	0			0	0	0	0	0	0	0	0	1	Scieur	1	0		1	0	0	0	0		1	18:20:00	123	73	59
HLD	38	1	1	1	1	0	6	99		0	0	0	1	0			0	0	0	0	0	0	0	0	1	Vigile	1	0		1	0	0	0	0		1	20:35:00	110	80	104
HLD	28	1	1	1	1	0	12	99		0	1	0	0	0			0	0	0	0	0	0	0	0	1	Mototaximan	1	0		1	0	0	0	0		1	23:43:00	126	77	98
HLD	19	1	1	1	1	0	8	2		0	0	1	0	0			0	0	1	0	0	0	0	0	0		1	0		1	0	0	0	0		1	09:45:00	130	80	94
HLD	27	1	1	0	1	0	12	2		1	0	0	0	0			1	0	0	0	0	0	0	0	0		1	0		1	0	0	0	0		1	08:07:00	125	94	105
HLD	37	1	1	1	1	0	10	2		0	0	1	0	0			0	1	0	0	0	0	0	0	0		1	0		1	0	0	0	0		1	23:15:00	131	80	90
HLD	43	1	1	1	1	0	11	1		1	0	0	0	0			1	0	0	0	0	0	0	0	0		1	0		1	0	0	0	0		1	03:10:00	126	70	85
HLD	70	1	1	2	1	0	9	2		0	0	1	0	0			0	0	0	0	0	0	1	0	0		1	0		1	0	0	0	0		3	13:08:00	144	86	104					14:02:00	170	90
HLD	45	1	1	1	1	0	3	2		0	0	1	0	0			0	0	0	0	0	0	0	0	1	Carreleur	1	0		1	0	0	0	0		1	02:46:00	145	100	97
HLD	31	1	1	1	1	0	12	2		0	0	1	0	0			1	0	0	0	0	0	0	0	0		1	0		0	0	1	0	0
HLD	42	1	1	1	1	0	2	2		0	0	1	0	0			0	0	0	0	0	0	0	0	1	Chauffeur	1	0		1	0	0	0	0		1	02:45:00	120	78	106
HLD	45	1	1	1	1	0	10	1		0	0	0	1	0			1	0	0	0	0	0	0	0	0		1	0		1	0	0	0	0		1	00:15:00	130	111	140
HLD	30	1	1	1	1	0	65	2		1	0	0	0	0			0	0	1	0	0	0	0	0	0		1	0		1	0	0	0	0		3	17:05:00	143	86	77					18:00:00	124	72	49
HLD	16	1	1	0	1	0	2	2		0	0	1	0	0			0	0	1	0	0	0	0	0	0		1	0		1	0	0	0	0		1	01:25:00	116	77	88
HLD	43	1	1	1	0	0	10	2		0	0	1	0	0			0	1	0	0	0	0	0	0	0		1	0		1	0	0	0	0		1	15:20:00	136	75	90
HLD	20	1	1	1	1	0	9	2		1	0	0	0	0			1	0	0	0	0	0	0	0	0		1	0		1	0	0	0	0		2	04:22:00	141	93	112					05:10:00	138	68	100
HLD	33	1	1	1	1	0	9	2		0	1	0	0	0			0	0	0	0	1	0	0	0	0		1	0		1	0	0	0	0		1	16:31:00	120	80	91
HLD	30	1	1	1	1	0	10	2		1	0	0	0	0			1	0	0	0	0	0	0	0	0		1	0		1	0	0	0	0		2	20:59:00	90	44	54					22:00:00	100	54	70
HLD	26	1	1	1	1	0	9	2		0	0	0	1	0			0	1	0	0	0	0	0	0	0		1	0		1	0	0	0	0		1	20:40:00	136	87	98
HLD	42	1	1	2	1	1	20	2		0	0	1	0	0			1	0	0	0	0	0	0	0	0		1	0		1	0	0	0	0		1	22:15:00	159	99	78		37.2
HLD	2	1	1	0	1	1	20	0		0	0	1	0	0			0	0	0	0	0	0	0	0	1	BÃ©bÃ©	1	0		0	0	1	0	0
HLD	39	1	1	1	1	0	10	1		0	0	1	0	0			0	1	0	0	0	0	0	0	0		1	0		1	0	0	0	0		1	21:35:00	157	88	88
HLD	28	2	1	1	1	0	13	2		0	0	1	0	0			0	0	0	0	0	0	0	0	1	Couturiere	1	0		1	0	0	0	0		1	21:25:00	121	81	92
HLD	35	1	1	1	1	0	12	1		0	0	0	1	0			0	0	0	0	0	0	0	0	1	Mototaximan	1	0		0	0	1	0	0
HLD	31	1	1	1	1	0	1	99		0	0	0	1	0			0	0	0	0	0	0	0	0	1	Mototaximan	1	0		1	0	0	0	0		1	01:55:00	134	87	107
HLD	31	1	1	1	1	0	1	99		0	0	0	1	0			0	0	0	0	0	0	0	0	1	Mototaximan	1	0		1	0	0	0	0		1	01:55:00	134	87	107
HLD	23	2	1	1	1	0	4	2		0	0	1	0	0			1	0	0	0	0	0	0	0	0		1	0		1	0	0	0	0		1	05:15:00	139	90	103		36.2
HLD	28	2	1	0	0	0	16	3		0	0	1	0	0			0	0	0	0	0	0	0	0	1	Etudiante	1	0		0	0	1	0	0
HLD	22	2	1	1	1	0	6	2		0	0	1	0	0			0	0	0	0	0	0	0	0	1	Serveuse	1	0		1	0	0	0	0		1	23:50:00	110	68	77
HLD	24	1	1	1	1	0	5	99		0	0	0	1	0			0	0	0	0	0	0	0	0	1	Chauffeur tricycle	1	0		0	0	1	0	0
HLD	25	1	1	0	1	1	140	2		1	0	0	0	0			1	0	0	0	0	0	0	0	0		1	0		1	0	0	0	0		3	04:25:00	105	38	107		41.4			05:00:00	117	34	108
HLD	22	1	1	1	1	0	13	99		0	0	0	1	0			0	0	0	0	0	0	0	0	1	Mototaximan	1	0		1	0	0	0	0		2	23:35:00	122	62	83					00:02:00	109	77	111
HLD	43	1	1	1	1	0	9	2		0	0	1	0	0			0	1	0	0	0	0	0	0	0		1	0		1	0	0	0	0		3	18:50:00	122	76	104					19:30:00	113	71	94
HLD	27	1	99	99	0	99	4	99		0	0	0	0	1		inconnu	1	0	0	0	0	0	0	0	0		1	0		1	0	0	0	0		1	13:38:00	116	70	90
HLD	31	2	1	1	1	0	10	2		0	0	1	0	0			1	0	0	0	0	0	0	0	0		1	0		1	0	0	0	0		2	16:06:00	120	80	107					17:00:00	102	73	86
HLD	24	1	1	1	1	1	500	3		0	0	0	0	0			0	0	0	0	0	0	0	0	1	Etudiant	1	0		1	0	0	0	0		2	02:05:00	115	59	83					03:00:00	125	65	45
HLD	45	1	1	1	1	0	12	0		0	0	0	1	0			1	0	0	0	0	0	0	0	0		1	0		1	0	0	0	0		1	21:35:00	122	63	83
HLD	76	2	1	2	1	1	25	0		1	0	0	0	0			0	0	0	1	0	0	0	0	0		1	0		1	0	0	0	0		1	09:50:00	137	82	98
HLD	19	2	1	0	0	0	9	2		0	0	1	0	0			0	0	1	0	0	0	0	0	0		1	0		1	0	0	0	0		1	20:32:00	123	77	102
HLD	19	1	1	0	1	0	10	2		0	0	0	1	0			0	0	1	0	0	0	0	0	0		1	0		1	0	0	0	0		1	23:48:00	124	82	77
HLD	70	2	1	1	1	0	14	99		0	0	1	0	0			0	0	0	1	0	0	0	0	0		1	0		1	0	0	0	0		1	09:50:00	124	78	99
HLD	20	1	1	0	1	0	11	2		0	0	1	0	0			0	0	1	0	0	0	0	0	0		1	0		1	0	0	0	0		2	06:00:00	120	80	90					07:02:00	132	72	81
HLD	18	1	0	0	1	1	290	2		1	0	0	0	0			0	0	1	0	0	0	0	0	0		1	0		1	0	0	0	0		2	22:15:00	141	76	84					23:05:00	130	70	92	19
HLD	28	1	1	1	1	0	10	2		0	0	0	1	0			0	0	0	0	1	0	0	0	0		1	0		1	0	0	0	0		1	18:12:00	146	86	49
HLD	30	1	1	1	1	0	10	2		1	0	0	0	0			1	0	0	0	0	0	0	0	0		1	0		1	0	0	0	0		1	16:58:00	147	83	59
HLD	29	1	1	1	1	0	6	1		0	0	0	1	0			1	0	0	0	0	0	0	0	0		1	0		1	0	0	0	0		1	15:20:00	125	82	70
HLD	45	1	1	1	1	0	3	2		0	0	1	0	0			0	1	0	0	0	0	0	0	0		1	0		1	0	0	0	0		1	19:36:00	148	97	90
HLD	30	1	1	1	1	0	4	1		0	0	0	1	0			0	1	0	0	0	0	0	0	0		1	0		1	0	0	0	0		1	22:40:00	131	47	107
HLD	33	1	1	1	1	0	10	2		1	0	0	0	0			0	1	0	0	0	0	0	0	0		1	0		1	0	0	0	0		1	17:46:00	134	79	91
HLD	32	1	1	1	1	0	6	2		0	0	1	0	0			0	0	0	0	0	0	0	0	1	Chauffeur	1	0		1	0	0	0	0		1	16:15:00	125	69	76
HLD	23	1	1	1	1	0	8	1		0	0	1	0	0			0	0	0	0	1	0	0	0	0		1	0		1	0	0	0	0		1	08:15:00	127	82	91		37.5
HLD	47	1	1	1	1	0	12	2		0	0	1	0	0			0	0	0	0	0	0	0	0	1	MÃ©canicien	1	0		1	0	0	0	0		1	13:55:00	123	73	85
HLD	66	1	0	0	1	1	53	2		0	1	0	0	0			0	0	0	0	0	0	1	0	0		1	0		1	0	0	0	0		1	18:20:00	145	95	85
HLD	12	1	1	1	1	0	12	0		1	0	0	0	0			1	0	0	0	0	0	0	0	0		1	0		1	0	0	0	0		1	12:31:00	134	91	71
HLD	94	2	1	1	1	0	13	99		0	0	1	0	0			0	0	0	1	0	0	0	0	0		1	0		1	0	0	0	0		1	21:07:00	170	99	96
HLD	36	1	1	1	1	0	11	99		0	0	0	1	0			0	0	0	0	0	0	0	0	1	Mototaximan	1	0		1	0	0	0	0		1	01:05:00	148	84	77
HLD	12	1	1	0	1	0	13	2		0	0	1	0	0			0	0	1	0	0	0	0	0	0		1	0		1	0	0	0	0		1	15:08:00	112	73	86
HLD	40	2	1	1	1	0	5	2		0	0	1	0	0			1	0	0	0	0	0	0	0	0		1	0		1	0	0	0	0		2	19:36:00	160	105	95					20:02:00	143	102	83
HLD	4	1	1	1	1	0	12	1		0	0	1	0	0			0	0	1	0	0	0	0	0	0		1	0		0	0	1	0	0
HLD	13	1	1	1	1	0	10	2		0	0	1	0	0			0	0	1	0	0	0	0	0	0		1	0		1	0	0	0	0		1	17:37:00	106	60	88
HCP	22	1	0	0	1	0	9	1		1	0	0	0	0			1	0	0	0	0	0	0	0	0		1	0	0	1	0	0	0	0		1	13:10:00	120	80	96	24	37.4	0
HCP	34	2	1	2	1	0	12	3		0	0	1	0	0			0	1	0	0	0	0	0	0	0		1	0	0	1	0	0	0	0		1	17:10:00	115	70	100	24	37.7	0
HCP	18	2	1	0	1	0	13	2		0	0	1	0	0			0	0	1	0	0	0	0	0	0		1	0	0	1	0	0	0	0		1	14:10:00	110	60	90	24	36.6	0
HCP	34	1	1	1	1	0	9	2		0	0	1	0	0			0	1	0	0	0	0	0	0	0		1	0	1	1	0	0	0	0		1	21:10:00	90	40	64	16	36.4	1	16
HCP	58	1	0	2	1	1	24	2		0	0	1	0	0			1	0	0	0	0	0	0	0	0		1	0	0	1	0	0	0	0		1	10:10:00	150	80	89	21	37.3	0
HCP	38	1	1	2	1	0	9	3		0	0	1	0	0			1	0	0	0	0	0	0	0	0		1	0	0	1	0	0	0	0		1	14:10:00	120	70	98	19	37.7	0
HLD	44	1	1	1	1	1	20	2		1	0	0	0	0			0	1	0	0	0	0	0	0	0		1	0		1	0	0	0	0		2	00:51:00	91	60	88					02:00:00	110	71	86
HCP	31	2	0	1	1	1	16	1		1	0	0	0	0			0	0	0	1	0	0	0	0	0		1	0	0	1	0	0	0	0		1	10:10:00	115	65	92	24	36.9	0
HCP	20	1	0	1	1	0	6	2		0	0	1	0	0			1	0	0	0	0	0	0	0	0		1	0	0	1	0	0	0	0		1	13:10:00	120	80	96	21	37.6	0
HLD	44	1	1	1	1	1	20	2		1	0	0	0	0			0	1	0	0	0	0	0	0	0		1	0		1	0	0	0	0		2	00:51:00	91	60	88					02:00:00	110	71	86
HLD	12	1	1	0	1	0	10	1		1	0	0	0	0			0	0	1	0	0	0	0	0	0		1	0		1	0	0	0	0		2	19:48:00	123	81	86					20:30:00	120	80	101	26
HLD	27	1	1	1	1	0	14	99		0	1	0	0	0			0	0	0	0	0	0	0	0	1	Cultivateur	1	0		1	0	0	0	0		1	23:36:00	155	99	90
HCP	8	1	0	0	1	0	7	1		0	0	1	0	0			0	0	1	0	0	0	0	0	0		1	0	0	1	0	0	0	0		1	10:10:00	90	45	110	27	36.8	0
HLD	28	1	1	0	1	0	13	2		0	0	0	1	0			0	0	0	0	1	0	0	0	0		1	0		1	0	0	0	0		1	12:50:00	104	74	108
HLD	72	2	1	1	1	0	10	99		0	0	1	0	0			0	0	0	1	0	0	0	0	0		1	0		1	0	0	0	0		1	21:16:00	110	78	64
HCP	8	1	0	0	1	0	7	1		0	0	1	0	0			0	0	1	0	0	0	0	0	0		1	0	0	1	0	0	0	0		1	10:10:00	90	45	110	27	36.8	0
HLD	27	1	1	1	1	0	11	2		0	0	1	0	0			0	0	0	0	0	0	0	0	1	MÃ©canicien	1	0		1	0	0	0	0		1	22:40:00	131	25	107
HLD	32	1	1	1	1	0	13	99		0	0	1	0	0			1	0	0	0	0	0	0	0	0		1	0		0	0	1	0	0
HLD	32	1	1	1	1	0	13	2		0	0	1	0	0			0	0	0	0	0	0	0	0	1	Coursier	1	0		1	0	0	0	0		1	20:50:00	111	70	81
HLD	33	2	1	1	1	0	10	2		0	0	1	0	0			1	0	0	0	0	0	0	0	0		1	0		1	0	0	0	0		1	17:05:00	147	85	104
HLD	36	1	1	1	1	0	15	1		0	0	1	0	0			1	0	0	0	0	0	0	0	0		1	0		1	0	0	0	0		2	05:30:00	99	61	76					06:10:00	107	71	97
HLD	74	1	1	2	1	0	13	2		0	0	1	0	0			0	0	0	0	0	0	1	0	0		1	0		1	0	0	0	0		1	16:35:00	130	89	88
HLD	24	1	1	1	1	0	3	2		0	0	1	0	0			0	1	0	0	0	0	0	0	0		1	0		1	0	0	0	0		2	03:21:00	119	70	105	34				04:00:00	124	78	110
HLD	41	1	1	1	1	0	12	2		0	0	1	0	0			1	0	0	0	0	0	0	0	0		1	0		1	0	0	0	0		1	21:05:00	152	84	128
HLD	20	1	1	1	1	0	9	2		0	0	1	0	0			0	0	0	0	0	0	0	0	1	MaÃ§on	1	0		1	0	0	0	0		1	10:05:00	124	84	94
HLD	69	1	1	1	1	0	6	2		0	0	1	0	0			0	0	0	0	0	0	0	0	1	Tailleur	1	0		1	0	0	0	0		1	22:15:00	125	86	76
HLD	33	1	0	0	1	0	13	99		0	0	1	0	0			0	0	0	0	1	0	0	0	0		1	0		1	0	0	0	0		1	10:25:00	118	82	89
HCP	68	1	0	2	1	1	14	2		0	0	1	0	0			0	0	0	0	0	0	1	0	0		1	0	0	1	0	0	0	0		1	10:10:00	100	60	112	17	36	0
HCP	26	2	1	1	1	0	3	3		0	0	1	0	0			0	0	0	0	1	0	0	0	0		1	0	0	1	0	0	0	0		1	08:30:00	115	65	102	26	37	0
HCP	68	1	0	2	1	1	14	2		0	0	1	0	0			0	0	0	0	0	0	1	0	0		1	0	0	1	0	0	0	0		1	10:10:00	100	60	112	17	36	0
HCP	21	1	1	0	1	0	3	3		0	1	0	0	0			0	0	0	0	0	0	0	0	1	0	1	0	0	1	0	0	0	0		1	08:30:00	120	80	99	23	36	0
HCP	36	1	1	2	1	0	3	3		0	0	1	0	0			0	1	0	0	0	0	0	0	0		1	0	0	1	0	0	0	0		1	08:30:00	140	80	96	20	36
HCP	57	2	1	2	1	0	3	2		0	0	1	0	0			0	0	0	1	0	0	0	0	0		1	0	0	1	0	0	0	0		1	08:05:00	110	65	86	24	36.6	0
	36	1	1	2	1	0	3	3		0	0	0	0	0			0	0	0	0	0	0	0	0	0		1	0	0		0	0	0	0		1	08:30:00	140	80	96	20	36
HCP	26	1	1	0	1	0	3	3		0	0	1	0	0			0	0	1	0	0	0	0	0	1	0	1	0	0	1	0	0	0	0		1	08:30:00	125	65	100	25	36	0
HCP	20	2	1	0	1	0	3	2		0	0	1	0	0			0	0	1	0	0	0	0	0	0		1	0	0	1	0	0	0	0		1	08:05:00	115	75	110	26	36.7	0
HCP	34	1	1	2	1	0	3	3		0	0	1	0	0			0	1	0	0	0	0	0	0	0		1	0	0	1	0	0	0	0		1	08:30:00	145	75	95	25	37	0
HCP	44	1	1	2	1	1	3	3		0	0	1	0	0			0	1	0	0	0	0	0	0	0		1	0	0	1	0	0	0	0		1	08:05:00	130	80	96	21	36.8	0
HCP	34	2	1	2	1	1	3	3		0	0	1	0	0			0	1	0	0	0	0	0	0	0		1	0	0	1	0	0	0	0		1	08:30:00	110	60	89	22	37	0
HCP	30	1	1	1	1	0	3	3		0	1	0	0	0			0	1	0	0	0	0	0	0	0		1	0	0	1	0	0	0	0		1	08:50:00	120	7	92	21	36	0
HCP	30	1	1	1	1	0	3	3		0	0	1	0	0			0	1	0	0	0	0	0	0	0		1	0	0	1	0	0	0	0		1	08:05:00	125	75	90	23	37.2	0
HRE	27	1	1	1	1	0	3	3		0	0	1	0	0			0	1	0	0	0	0	0	0	0		1	0	0	1	0	0	0	0		1	08:30:00	110	65	90	21	36	0
HCP	30	2	1	1	1	0	3	3		0	0	1	0	0			0	1	0	0	0	0	0	0	0		1	0	0	1	0	0	0	0		1	08:30:00	115	65	92	22	36	0
HRE	56	2	1	2	1	0	3	2		0	0	1	0	0			0	0	0	1	0	0	0	0	0		1	0	0	1	0	0	0	0		1	08:30:00	160	80	86	20	36	0
HCP	29	1	1	0	1	0	3	3		0	0	1	0	0			0	0	0	0	1	0	0	0	0		1	0	0	1	0	0	0	0		1	08:05:00	110	70	98	22	36.9	0
HCP	43	1	1	2	1	1	3	3		0	0	1	0	0			0	1	0	0	0	0	0	0	0		1	0	0	1	0	0	0	0		1	08:30:00	140	80	94	23	36	0
HCP	28	1	1	1	1	0	3	3		0	0	1	0	0			0	0	0	0	1	0	0	0	0		1	0	0	1	0	0	0	0		1	08:30:00	110	80	100	24	36	0
HCP	35	1	1	2	1	0	3	3		0	0	1	0	0			0	1	0	0	0	0	0	0	0		1	0	0	1	0	0	0	0		1	08:30:00	130	85	91	36		0
HCP	28	2	1	0	1	0	3	3		0	0	1	0	0			0	0	0	0	0	0	0	0	1	etudiant	1	0	0	1	0	0	0	0		1	08:05:00	100	65	100	24	37.2	0
HCP	30	2	1	2	1	0	3	3		0	0	1	0	0			0	1	0	0	0	0	0	0	0		1	0	0	1	0	0	0	0		1	08:30:00	110	65	96	23	36	0
HCP	57	1	1	2	1	1	3	3		0	0	1	0	0			0	1	0	0	0	0	0	0	0		1	0	0	1	0	0	0	0		1	08:30:00	160	90	86	20	37	0
HCP	30	1	1	1	1	0	3	3		0	0	1	0	0			0	0	0	0	1	0	0	0	0		1	0	0	1	0	0	0	0		1	08:10:00	115	65	102	25	36.6	0
HCP	20	1	1	0	1	0	3	3		0	0	1	0	0			0	0	0	0	0	0	0	0	1	0	1	0	0	1	0	0	0	0		1	08:30:00	115	65	98	23	37	0
HCP	34	2	1	2	1	0	3	2		0	0	1	0	0			0	0	0	1	0	0	0	0	0		1	0	0	1	0	0	0	0		1	08:30:00	120	70	96	24	36	0
HCP	42	1	1	2	1	0	3	2		0	0	1	0	0			0	0	0	1	0	0	0	0	0		1	0	0	1	0	0	0	0		1	08:05:00	110	60	98	23	36.6	0
HCP	0.75	2	1	0	0	0	3	0		0	0	1	0	0			0	0	0	0	0	0	0	0	1	0	1	1	1	1	0	0	0	0		1	08:30:00			130	12	36	1
HCP	48	1	1	2	1	0	3	3		0	0	1	0	0			0	1	0	0	0	0	0	0	0		1	0	0	1	0	0	0	0		1	08:30:00	140	80	90	21	36	0
HCP	22	2	1	0	1	0	3	3		0	0	1	0	0			0	0	0	0	0	0	0	0	1	0	1	0	0	1	0	0	0	0		1	08:30:00	110	60	102	25	36	0
HCP	43	2	0	2	1	1	7	2		0	0	1	0	0			0	0	0	1	0	0	0	0	0		1	0	0	1	0	0	0	0		1	09:10:00	125	65	92	23	36	0
HCP	17	1	0	0	1	0	20	2		1	0	0	0	0			0	0	1	0	0	0	0	0	0		1	0	0	1	0	0	0	0		1	11:05:00	115	60	102	26	37	0
HCP	23	2	0	0	1	0	20	2		0	0	0	1	0			0	0	0	1	0	0	0	0	0		1	0	0	1	0	0	0	0		1	11:05:00	110	65	98	22	37	0
HCP	19	1	0	0	1	0	20	2		0	1	0	0	0			1	0	0	0	0	0	0	0	0		1	0	0	1	0	0	0	0		1	12:05:00	120	70	90	20	36	0
HRE	36	1	1	2	1	0	9	3		0	1	0	0	0			0	1	0	0	0	0	0	0	0		1	0	0	1	0	0	0	0		1	16:00:00	130	75	89	21	37	0
HCP	33	1	0	2	1	1	4	2		1	0	0	0	0			1	0	0	0	0	0	0	0	0		1	0	0	1	0	0	0	0		1	19:40:00	120	80	107	27	37	0
HCP	30	2	0	0	1	1	4	2		0	0	1	0	0			0	0	0	1	0	0	0	0	0		1	0	0	1	0	0	0	0		1	19:40:00	105	65	110	28	36	0
HCP	50	1	0	2	1	1	4	2		0	0	1	0	0			1	0	0	0	0	0	0	0	0		1	0	0	1	0	0	0	0		1	19:40:00	90	40	121	12	36	0
HCP	47	1	1	2	1	0	17	2		0	0	1	0	0			0	1	0	0	0	0	0	0	0		1	0	0	1	0	0	0	0		1	20:10:00	130	78	93	19	36	0
HRE	23	1	1	0	1	0	17	2		0	0	1	0	0			0	1	0	0	0	0	0	0	0		1	0	0	1	0	0	0	0		1	20:10:00	115	70	100	24	36	0
	26	2	1	1	1	0	12	3		0	0	0	0	0			0	0	0	0	0	0	0	0	0		1	0	0		0	0	0	0		1	06:10:00	117	69	88	23	36.7	0
HCP	32	1	0	2	1	1	8	2		0	0	1	0	0			1	0	0	0	0	0	0	0	0		1	0	0	1	0	0	0	0		1	15:10:00	120	80	90	21	37	0
HCP	5	1	0	0	1	0	11	1		0	0	1	0	0			0	0	1	0	0	0	0	0	0		1	0	0	1	0	0	0	0		1	17:05:00	90	50	120	26	36	0
HCP	28	1	0	0	1	0	2	2		0	0	1	0	0			0	0	0	0	1	0	0	0	0		1	0	0	1	0	0	0	0		1	03:10:00	125	65	104	25	36	0
HCP	20	2	1	0	1	0	12	3		0	0	1	0	0			0	0	0	0	0	0	0	0	1	etudiante	1	0	0	1	0	0	0	0		1	06:10:00	105	65	98	24	36.9	0
HCP	31	1	0	2	1	1	7	3		0	0	1	0	0			0	1	0	0	0	0	0	0	0		1	0	0	1	0	0	0	0		1	21:10:00	135	75	97	23	37	0
HRE	43	2	0	2	1	1	14	2		0	0	1	0	0			0	0	0	1	0	0	0	0	0		1	0	0	1	0	0	0	0		1	14:15:00	117	65	103	25	37	0
HCP	23	1	1	0	1	0	7	2		0	0	1	0	0			0	1	0	0	0	0	0	0	0		1	0	0	1	0	0	0	0		1	15:40:00	115	60	100	26	36	0
HCP	25	1	1	0	1	0	12	3		0	0	1	0	0			0	1	0	0	0	0	0	0	0		1	0	0	1	0	0	0	0		1	06:10:00	120	70	94	23	36.6	0
HCP	12	1	1	1	1	0	12	3		0	0	1	0	0			0	1	0	0	0	0	0	0	0		1	0	0	1	0	0	0	0		1	06:10:00	130	75	93	22	37.4	0
	41	1	1	2	1	1	3	3		0	0	0	0	0			0	0	0	0	0	0	0	0	0		1	0	0		0	0	0	0		1	08:30:00	125	75	99	21	36	0
HCP	21	2	1	0	1	0	3	3		0	0	1	0	0			0	0	0	0	0	0	0	0	1	0	1	0	0	1	0	0	0	0		1	08:30:00	110	65	86	23	36	0
HCP	50	1	1	2	1	0	12	3		0	0	1	0	0			0	1	0	0	0	0	0	0	0		1	0	0	1	0	0	0	0		1	06:10:00	170	110	89	21	37.6	0
HCP	26	2	1	0	1	0	3	3		0	0	1	0	0			0	0	0	0	0	0	0	0	1	0	1	0	0	1	0	0	0	0		1	08:30:00	105	60	89	22	36	0
HCP	24	1	1	0	1	0	3	3		0	0	1	0	0			0	0	0	0	1	0	0	0	0		1	0	0	1	0	0	0	0		1	08:40:00	120	70	92	21	36	0
HCP	30	1	1	2	1	0	17	3		0	0	1	0	0			0	0	0	0	0	0	0	1	0		1	0	0	1	0	0	0	0		1	10:05:00	130	70	91	23	36.7	0
HRE	37	1	1	1	1	0	3	3		0	0	1	0	0			0	1	0	0	0	0	0	0	0		1	0	0	1	0	0	0	0		1	08:40:00	135	75	87	21	36	0
	53	1	1	2	1	0	3	3		0	0	0	0	0			0	0	0	0	0	0	0	0	0		1	0	0		0	0	0	0		1	08:40:00	160	110	89	20	37
HRE	43	2	1	2	1	1	3	2		0	0	1	0	0			0	0	0	1	0	0	0	0	0		1	0	0	1	0	0	0	0		1	08:40:00	115	60	88	22	37	0
HLD	28	2	1	1	1	0	15	2		0	0	1	0	0			0	1	0	0	0	0	0	0	0		1	0		1	0	0	0	0		1	19:50:00	125	81	79
	23	1	1	0	1	0	3	3		0	0	0	0	0			0	0	0	0	0	0	0	0	0	0	1	0	0		0	0	0	0		1	08:40:00	110	60	96	26	36	0
HLD	38	1	1	1	1	0	5	1		1	0	0	1	0			0	1	0	0	0	0	0	0	0		1	0		0	0	1	0	0
HRL	27	1	1	0	1	0	3	2		0	0	1	0	0			1	0	0	0	0	0	0	0	0		1	0	0	1	0	0	0	0		1	08:40:00	120	65	90	21	36	0
HLD	10	2	1	1	1	0	10	2		0	0	1	0	0			1	0	0	0	0	0	0	0	0		1	0		1	0	0	0	0		3	17:20:00	97	68	128					18:00:00	109	70	92
	52	1	1	2	1	0	17	2		0	0	0	0	0			0	0	0	0	0	0	0	0	0		1	0	0		0	0	0	0		1	10:05:00	160	90	86	20	37.6	0
HCP	27	1	1	0	1	0	3	3		0	0	1	0	0			0	1	0	0	0	0	0	0	0		1	0	0	1	0	0	0	0		1	08:40:00	115	65	85	21	36	0
HLD	66	1	1	1	1	0	14	99		0	0	1	0	0			0	0	0	0	1	0	0	0	0		1	0		1	0	0	0	0		1	10:30:00	160	90	87
HCP	40	1	1	2	1	0	3	2		0	0	1	0	0			0	1	0	0	0	0	0	0	0		1	0	0	1	0	0	0	0		1	08:40:00	140	80	89	19	36	0
HCP	25	1	1	1	1	0	17	2		0	0	1	0	0			0	1	0	0	0	0	0	0	0		1	0	0	1	0	0	0	0		1	10:05:00	120	80	92	23	36.6	0
HLD	22	1	1	1	1	0	66	99		0	0	0	1	0			0	0	0	0	0	0	0	0	1	Mototaximan	1	0		1	0	0	0	0		1	23:45:00	129	74	87
HCP	31	2	1	2	1	0	3	3		0	0	1	0	0			0	1	0	0	0	0	0	0	0		1	0	0	1	0	0	0	0		1	08:40:00	105	60	96	22	36	0
	31	2	1	2	1	0	3	3		0	0	0	0	0			0	0	0	0	0	0	0	0	0		1	0	0		0	0	0	0		1	08:40:00	105	60	96	22	36	0
HLD	50	1	1	1	1	0	10	2		1	0	0	0	0			0	1	0	0	0	0	0	0	0		1	0		1	0	0	0	0		2	20:34:00	108	71	57					21:15:00	157	98	94
HCP	30	1	1	1	1	0	3	3		0	0	1	0	0			0	1	0	0	0	0	0	0	0		1	0	0	1	0	0	0	0		1	08:40:00	115	65	85	21	37	0
	37	1	1	2	1	0	19	2		0	0	0	0	0			0	0	0	0	0	0	0	0	0		1	0	0		0	0	0	0		1	06:10:00	135	65	91	21	36.7	0
HLD	63	2	1	1	1	0	8	99		0	0	1	0	0			0	0	0	1	0	0	0	0	0		1	0		1	0	0	0	0		1	23:40:00	110	57	69
HLD	54	1	1	1	1	0	12	99		0	0	0	1	0			0	0	0	0	0	0	0	0	1	Mototaximan	1	0		1	0	0	0	0		1	17:45:00	120	80	70
HCP	41	2	1	1	1	0	19	3		0	0	1	0	0			0	1	0	0	0	0	0	0	0		1	0	0	1	0	0	0	0		1	06:10:00	110	70	91	21	36	1
HLD	29	1	1	1	1	0	4	99		0	0	0	1	0			0	0	0	0	0	1	0	0	0		1	0		1	0	0	0	0		1	08:35:00	133	95	107
HCP	31	2	1	1	1	0	19	3		0	0	1	0	0			0	1	0	0	0	0	0	0	0		1	0	0	1	0	0	0	0		1	06:10:00	105	65	90	24	37.2	0
HCP	20	2	1	0	1	0	19	3		0	0	1	0	0			0	0	0	0	0	0	0	0	1	0	1	0	0	1	0	0	0	0		1	06:00:00	100	60	102	26	37	0
HLD	42	2	1	1	1	0	12	99		0	0	1	0	0			0	0	0	1	0	0	0	0	0		1	0		1	0	0	0	0		1	06:50:00	121	73	98
HCP	29	2	1	0	1	0	19	2		0	0	1	0	0			0	1	0	0	0	0	0	0	0		1	0	0	1	0	0	0	0		1	06:40:00	115	65	96	27	36	0
HLD	60	1	1	1	1	0	4	2		0	0	1	0	0			1	0	0	0	0	0	0	0	0		1	0		1	0	0	0	0		1	08:15:00	152	84	102
HCP	28	1	1	1	1	0	19	2		0	0	1	0	0			0	0	0	0	1	0	0	0	0		1	0	0	1	0	0	0	0		1	06:40:00	120	80	92	24	37	0
HLD	31	1	1	1	1	0	16	99		0	0	0	1	0			0	0	0	0	0	0	0	0	1	Buisnessman	1	0		1	0	0	0	0		1	09:25:00	110	60	110
HCP	33	1	1	2	1	0	19	2		0	0	1	0	0			1	0	0	0	0	0	0	0	0		1	0	0	1	0	0	0	0		1	06:40:00	130	80	89	20	36	0
HCP	27	1	1	1	1	0	19	3		0	0	1	0	0			1	0	0	0	0	0	0	0	0		1	0	0	1	0	0	0	0		1	06:40:00	110	65	100	24	37	0
HCP	16	2	1	0	1	0	19	2		0	0	1	0	0			0	0	1	0	0	0	0	0	0		1	0	0	1	0	0	0	0		1	06:40:00	100	60	108	2	30	0
HCP	58	1	1	2	1	0	19	2		0	0	1	0	0			0	0	0	1	0	0	0	0	0		1	0	0	1	0	0	0	0		1	07:05:00	175	95	81	20	37	0
HCP	43	2	1	2	1	0	19	3		0	1	0	0	0			0	1	0	0	0	0	0	0	0		1	0	0	1	0	0	0	0		1	07:05:00	150	80	89	23	37	0
HCP	38	1	1	2	1	0	19	3		0	0	1	0	0			0	1	0	0	0	0	0	0	0		1	0	0	1	0	0	0	0		1	07:05:00	140	80	92	23	37	0
HCP	30	2	1	1	1	0	19	3		0	0	1	0	0			0	1	0	0	0	0	0	0	0		1	0	0	1	0	0	0	0		1	06:10:00	110	60	97	23	36.6	0
HCP	54	1	0	2	1	1	36	2		1	0	0	0	0			1	0	0	0	0	0	0	0	0		1	0	0	1	0	0	0	0		1	11:05:00	180	85	89	21	37	0
HCP	54	1	0	2	1	1	9	2		1	0	0	0	0			1	0	0	0	0	0	0	0	0		1	0	0	1	0	0	0	0		1	13:10:00	130	80	94	20	36	0
HCP	18	1	0	0	1	0	29	2		1	0	0	0	0			0	0	1	0	0	0	0	0	0		1	0	0	1	0	0	0	0		1	15:05:00	100	55	110	17	36	0
HCP	41	2	1	2	1	0	19	3		0	0	1	0	0			0	1	0	0	0	0	0	0	0		1	0	0	1	0	0	0	0		1	06:10:00	140	80	86	20	36.6	0
HCP	33	1	1	2	1	0	11	3		0	1	0	0	0			0	1	0	0	0	0	0	0	0		1	0	0	1	0	0	0	0		1	09:10:00	120	70	97	23	37	0
HCP	51	1	1	2	1	0	19	3		0	0	1	0	0			0	1	0	0	0	0	0	0	0		1	0	0	1	0	0	0	0		1	06:10:00	170	95	87	20	36.9	0
HRE	30	1	1	1	1	0	11	3		0	0	1	0	0			0	1	0	0	0	0	0	0	0		1	0	0	1	0	0	0	0		1	09:10:00	125	75	98	20	36	0
HCP	36	1	1	2	1	0	8	3		0	0	1	0	0			0	1	0	0	0	0	0	0	0		1	0	0	1	0	0	0	0		1	10:05:00	120	80	92	19	38	0
HCP	33	1	1	2	1	0	8	3		0	0	1	0	0			0	1	0	0	0	0	0	0	0		1	0	0	1	0	0	0	0		1	10:05:00	115	65	89	20	37	0
HCP	47	1	1	2	1	0	14	3		0	0	1	0	0			0	1	0	0	0	0	0	0	0		1	0	0	1	0	0	0	0		1	12:35:00	130	80	87	22	36	0
HCP	35	1	0	0	1	1	13	2		1	0	0	0	0			1	0	0	0	0	0	0	0	0		1	0	0	1	0	0	0	0		1	16:05:00	118	65	99	23	37	0
HCP	34	1	0	0	1	1	5	2		1	0	0	0	0			1	0	0	0	0	0	0	0	0		1	0	0	1	0	0	0	0		1	10:10:00	140	80	88	20	36	0
HCP	30	1	0	1	0	0	39	99		1	0	0	0	0			1	0	0	0	0	0	0	0	0		1	0	0	1	0	0	0	0		1	06:10:00	120	70	80	20	36	0
HCP	27	1	0	0	1	0	36			0	0	1	0	0			1	0	0	0	0	0	0	0	0		1	0	0	1	0	0	0	0		1	11:10:00	130	70	90	23	37.6	0
HCP	23	1	0	1	0	0	39	2		1	0	0	0	0			0	1	0	0	0	0	0	0	0		1	0	0	1	0	0	0	0		1	06:10:00	120	70	87	21	36	0
HCP	21	1	0	1	1	0	39	2		0	0	0	0	0			0	1	0	0	0	0	0	0	0		1	0	0	1	0	0	0	0		1	06:35:00	110	60	97	23	37	0
HCP	41	1	0	2	1	1	4			0	0	1	0	0			1	0	0	0	0	0	0	0	0		1	0	0	1	0	0	0	0		1	15:05:00	140	80	86	20	36.8	0
HCP	40	1	0	2	0	1	39	2		1	0	0	0	0			0	1	0	0	0	0	0	0	0		1	0	0	1	0	0	0	0		1	06:35:00	130	80	89	20	36	0
HCP	25	1	0	1	0	0	39	2		1	0	0	0	0			0	1	0	0	0	0	0	0	0		1	0	0	1	0	0	0	0		1	06:35:00	120	70	93	21	36	0
HCP	36	2	1	1	1	0	4			0	0	1	0	0			0	1	0	0	0	0	0	0	0		1	0	0	1	0	0	0	0		1	15:05:00	110	65	88	24	36.8	0
HCP	28	1	0	1	0	0	39	1		0	0	1	0	0			0	1	0	0	0	0	0	0	0		1	0	0	1	0	0	0	0		1	06:35:00	115	65	98	23	36	0
HCP	22	1	0	1	0	0	39	1		1	0	0	0	0			0	1	0	0	0	0	0	0	0		1	0	0	1	0	0	0	0		1	06:35:00	115	65	87	21	37	0
HCP	38	2	0	2	1	0	4			0	0	1	0	0			0	1	0	0	0	0	0	0	0		1	0	0	1	0	0	0	0		1	15:05:00	115	65	92	25	37.8	0
HCP	21	1	0	1	0	0	39	1		1	0	0	0	0			0	1	0	0	0	0	0	0	0		1	0	0	1	0	0	0	0		1	06:23:00	115	70	88	24	36	0
HCP	30	1	0	1	0	0	39	1		1	0	0	0	0			0	1	0	0	0	0	0	0	0		1	0	0	1	0	0	0	0		1	06:35:00	120	80	79	21	37	0
HCP	29	1	0	0	1	1	16	2		0	0	1	0	0			1	0	0	0	0	0	0	0	0		1	0	0	1	0	0	0	0		1	16:05:00	120	70	92	20	37.8	0
HCP	23	1	0	1	0	1	39	1		1	0	0	0	0			0	1	0	0	0	0	0	0	0		1	0	0	1	0	0	0	0		1	06:35:00	120	65	100	25	36	0
HCP	27	1	0	1	1	0	13	2		0	0	1	0	0			0	1	0	0	0	0	0	0	0		1	0	0	1	0	0	0	0		1	09:10:00	120	80	89	23	37.8	0
HCP	28	1	0	1	0	0	39	1		0	0	1	0	0			0	1	0	0	0	0	0	0	0		1	0	0	1	0	0	0	0		1	07:05:00	90	50	110	18	36	0
HCP	26	1	0	1	0	0	39	1		0	0	1	0	0			0	1	0	0	0	0	0	0	0		1	0	0	1	0	0	0	0		1	07:05:00	115	70	96	23	37	0
HCP	29	1	0	0	1	0	6	2		0	0	1	0	0			0	0	0	0	0	1	0	0	0		1	0	0	1	0	0	0	0		1	19:10:00	130	80	99	24	37.9	0
	20	1	0	1	0	0	39	1		0	0	0	0	0			0	0	0	0	0	0	0	0	0		1	0	0		0	0	0	0		1	07:05:00	110	60	107	25	36	0
HCP	47	1	1	2	1	0	17			0	0	1	0	0			0	1	0	0	0	0	0	0	0		1	0	0	1	0	0	0	0		1	05:10:00	110	65	98	22	36.6	0
HCP	25	1	0	1	1	0	39	1		1	0	0	0	0			0	1	0	0	0	0	0	0	0		1	0	0	1	0	0	0	0		1	07:05:00	113	75	89	21	36	0
HCP	23	1	0	1	0	0	39	1		1	0	0	0	0			0	1	0	0	0	0	0	0	0		1	0	0	1	0	0	0	0		1	07:05:00	115	65	93	23	36	0
HCP	27	1	1	0	1	0	17	2		0	0	1	0	0			0	1	0	0	0	0	0	0	0		1	0	0	1	0	0	0	0		1	05:10:00	105	60	106	25	36.9	0
HCP	20	1	0	1	0	0	39	1		1	0	0	0	0			0	1	0	0	0	0	0	0	0		1	0	0	1	0	0	0	0		1	07:05:00	105	65	100	26	38	0
HCP	29	1	0	2	1	0	39	2		0	0	1	0	0			0	1	0	0	0	0	0	0	0		1	0	0	1	0	0	0	0		1	07:05:00	130	80	86	20	37	0
HCP	30	1	1	1	1	0	17	2		0	0	1	0	0			0	1	0	0	0	0	0	0	0		1	0	0	1	0	0	0	0		1	05:10:00	115	70	96	21	37.8	0
HCP	31	1	0	1	0	0	39	1		1	0	0	0	0			0	1	0	0	0	0	0	0	0		1	0	0	1	0	0	0	0		1	07:05:00	120	80	87	21	36	0
HCP	20	1	0	1	0	0	39	1		1	0	0	0	0			0	1	0	0	0	0	0	0	0		1	0	0	1	0	0	0	0		1	07:05:00	110	65	103	26	37	0
HCP	28	1	0	1	0	0	39	1		1	0	0	0	0			0	1	0	0	0	0	0	0	0		1	0	0	1	0	0	0	0		1	07:05:00	120	80	90	21	36	0
HCP	25	1	0	1	0	0	39	1		0	0	1	0	0			0	1	0	0	0	0	0	0	0		1	0	0	1	0	0	0	0		1	07:05:00	115	70	91	23	36	0
HCP	29	1	0	1	0	0	39	1		1	0	0	0	0			0	1	0	0	0	0	0	0	0		1	0	0	1	0	0	0	0		1	07:05:00	120	70	89	23	36	0
HCP	20	1	0	1	0	0	39	1		1	0	0	0	0			0	1	0	0	0	0	0	0	0		1	0	0	1	0	0	0	0		1	07:05:00	110	60	106	26	36	0
HCP	26	1	0	1	0	0	39	1		1	0	0	0	0			0	1	0	0	0	0	0	0	0		1	0	0	1	0	0	0	0		1	07:05:00	115	65	90	21	36	0
	46	1	0	2	1	1	13	2		0	0	0	0	0			0	0	0	0	0	0	0	0	0		1	0	0		0	0	0	0		1	14:05:00	140	80	97	20	37.6	0
HCP	30	1	0	1	0	0	39	1		1	0	0	0	0			0	1	0	0	0	0	0	0	0		1	0	0	1	0	0	0	0		1	07:05:00	120	80	86	20	37	0
HCP	40	1	1	2	1	0	10	3		0	0	1	0	0			0	1	0	0	0	0	0	0	0		1	0	0	1	0	0	0	0		1	14:05:00	150	80	82	20	37	0
HLD	38	1	1	1	1	0	5	99		0	0	0	1	0			0	0	0	0	0	0	0	0	1	Mototaximan	1	0		1	0	0	0	0		1	16:25:00	115	73	95
HLD	46	2	1	1	1	0	3	99		0	0	1	0	0			0	0	0	1	0	0	0	0	0		1	0		1	0	0	0	0		1	10:40:00	131	82
HLD	38	1	1	1	1	0	12	2		0	0	1	0	0			0	1	0	0	0	0	0	0	0		1	0		1	0	0	0	0		1	18:51:00	154	93	109
HLD	38	1	1	1	1	0	12	2		0	1	0	0	0			0	1	0	0	0	0	0	0	0		1	0		1	0	0	0	0		1	22:36:00	108	65	91
HLD	25	1	1	1	1	0	5	0		0	0	0	1	0			0	0	0	0	1	0	0	0	0		1	0		1	0	0	0	0		1	22:55:00	103	49	144
HLD	22	1	1	1	1	0	10	2		1	0	0	0	0			0	0	0	0	1	0	0	0	0		1	0		1	0	0	0	0		1	10:05:00	109	68	81
HLD	71	2	1	2	1	0	10	0		1	0	0	0	0			0	0	0	1	0	0	0	0	0		1	0		1	0	0	0	0		2	20:03:00	148	100	116					20:30:00	121	52	61
HLD	26	1	1	1	1	0	10	2		0	0	1	0	0			1	0	0	0	0	0	0	0	0		1	0		1	0	0	0	0		1	17:25:00	120	56	82
HLD	44	1	1	1	1	0	11	2		1	0	0	0	0			1	0	0	0	0	0	0	0	0		1	0		1	0	0	0	0		1	02:37:00	130	80	96
HLD	50	1	1	2	1	0	10	2		1	0	0	0	0			1	0	0	0	0	0	0	0	0		1	0		1	0	0	0	0		1	10:04:00	142	90	101
HLD	41	1	1	2	1	0	140	2		1	0	0	0	0			1	0	0	0	0	0	0	0	0		1	0		1	0	0	0	0		1	23:02:00	125	56	70
HLD	74	1	1	1	1	0	14	99		0	0	1	0	0			0	0	0	0	0	0	0	1	0		1	0		1	0	0	0	0		1	00:35:00	169	95	126
HLD	59	2	1	1	1	0	5	2		0	0	1	0	0			0	0	0	1	0	0	0	0	0		1	0		1	0	0	0	0		1	16:10:00	101	65	73
HLD	42	1	1	2	1	1	13	1		1	0	0	0	0			0	0	0	0	1	0	0	0	0		1	0		1	0	0	0	0		1	11:30:00	145	89	105
HLD	38	2	1	1	1	0	10	2		0	0	1	0	0			0	0	0	1	0	0	0	0	0		1	0		1	0	0	0	0		1	19:13:00	146	92	105
HLD	19	1	1	0	1	0	11	1		1	0	0	0	0			0	0	0	0	1	0	0	0	0		1	0		1	0	0	0	0		2	09:10:00	97	51	61					10:00:00	100	58	76
HLD	31	1	1	1	1	0	15	2		0	0	1	0	0			1	0	0	0	0	0	0	0	0		1	0		1	0	0	0	0		1	20:26:00	124	79	81
HCP	42	2	0	2	1	1	13	2		0	0	1	0	0			0	0	0	1	0	0	0	0	0		1	0	0	1	0	0	0	0		1	14:05:00	105	65	101	20	36.8	0
HCP	48	1	0	2	1	1	2	2		0	0	1	0	0			1	0	0	0	0	0	0	0	0		1	0	0	1	0	0	0	0		1	17:05:00	140	80	89	21	37.8	0
HCP	48	1	0	2	1	1	2	2		0	0	1	0	0			1	0	0	0	0	0	0	0	0		1	0	0	1	0	0	0	0		1	17:05:00	140	80	89	21	37.8	0
HCP	52	2	0	2	1	1	2	2		0	0	1	0	0			0	0	0	1	0	0	0	0	0		1	0	0	1	0	0	0	0		1	17:05:00	120	70	109	26	37.6	0
HLD	31	1	1	1	1	0	15	2		0	0	1	0	0			0	1	0	0	0	0	0	0	0		1	0		1	0	0	0	0		1	16:25:00	145	91	93
HLD	42	1	1	1	1	0	12	1		0	0	0	1	0			0	1	0	0	0	0	0	0	0		1	0		1	0	0	0	0		1	20:03:00	113	58	71
HLD	26	1	1	1	1	0	10	2		0	0	1	0	0			0	1	0	0	0	0	0	0	0		1	0		1	0	0	0	0		1	23:51:00	141	92	99
HLD	43	1	1	2	1	0	9	2		0	0	1	0	0			1	0	0	0	0	0	0	0	0		1	0		1	0	0	0	0		1	01:32:00	124	74	87
HLD	26	1	1	1	1	0	10	3		0	0	1	0	0			0	1	0	0	0	0	0	0	0		1	0		1	0	0	0	0		1	20:48:00	125	70	91
HLD	34	2	1	1	1	0	9	3		0	0	1	0	0			0	1	0	0	0	0	0	0	0		1	0		1	0	0	0	0		1	19:05:00	173	87	121
HLD	26	1	1	0	1	0	9	2		1	0	0	0	0			0	0	0	0	1	0	0	0	0		1	0		1	0	0	0	0		2	20:15:00	125	57	78					21:10:00	11	78	87
HLD	31	1	1	1	1	0	13	2		0	0	1	0	0			1	0	0	0	0	0	0	0	0		1	0		1	0	0	0	0		1	09:23:00	110	60	110	16	37.2
HLD	31	2	1	1	1	0	12	2		0	1	1	0	0			0	0	0	1	0	0	0	0	0		1	0		1	0	0	0	0		1	11:45:00	110	59	70
HLD	17	1	1	1	1	0	11	2		1	1	1	0	0			0	0	1	0	0	0	0	0	0		1	0		1	0	0	0	0		1	04:05:00	103	62	80
HLD	49	2	1	2	1	0	9	1		1	1	1	0	0			0	0	0	1	0	0	0	0	0		1	0		1	0	0	0	0		2	13:25:00	154	100	76					14:30:00	138	76	85
HLD	18	2	1	1	1	0	13	2		1	1	1	0	0			0	0	1	0	0	0	0	0	0		1	0		1	0	0	0	0		2	21:35:00	133	79	98					22:10:00	112	64	95
HLD	23	2	1	0	1	0	5	2		1	1	1	0	0			0	1	0	0	0	0	0	0	0		1	0		1	0	0	0	0		3	11:50:00	132	90	87					12:30:00	127	77	88
HLD	43	1	1	1	1	0	10	1		1	1	0	0	1		Sciure	1	0	0	0	0	0	0	0	0		1	0		1	0	0	0	0		2	00:42:00	107	84	125	30				01:30:00	90	76	107
HLD	34	1	1	1	1	0	10	2		0	0	1	0	0			1	0	0	0	0	0	0	0	0		1	0		1	0	0	0	0		1	10:20:00	126	59	101
HLD	37	1	1	1	1	0	10	2		1	0	0	0	0			0	1	0	0	0	0	0	0	0		1	0		1	0	0	0	0		1	22:17:00	132	84	95
HCP	46	2	0	2	1	1	2	2		0	0	1	0	0			0	0	0	1	0	0	0	0	0		1	0	0	1	0	0	0	0		1	17:05:00	110	65	96	23	36.7	0
HCP	6	2	0	0	1	0	0.1	0		0	0	1	0	0			0	0	0	0	0	0	0	1	0			0	0	1	0	0	0	0		1	09:10:00			120	28	36.4	0
HCP	48	1	0	2	0	1	14	2		0	0	1	0	0			1	0	0	0	0	0	0	0	0		1	0	0	1	0	0	0	0		1	19:10:00	120	80	76	21	36.6	0
	41	1	1	2	1	0	11	3		0	0	0	0	0			0	0	0	0	0	0	0	0	0		1	0	0		0	0	0	0		1	13:40:00	140	85	93	21	37.4	0
	22	1	0	0	1	0	26	2		0	0	0	0	0			0	0	0	0	0	0	0	0	0		1	0	0		0	0	0	0		1	14:05:00	125	65	96	20	37.6	0
HCP	20	1	0	0	1	0	26	2		0	0	1	0	0			1	0	0	0	0	0	0	0	0		1	0	0	1	0	0	0	0		1	14:05:00	115	60	102	24	37.8	0
HCP	47	1	1	2	1	0	9	3		0	0	1	0	0			0	1	0	0	0	0	0	0	0		1	0		1	0	0	0	0		1	23:10:00	160	90	89	21	38.2	0
HCP	20	1	1	0	0	0	9	2		0	0	1	0	0			0	1	0	0	0	0	0	0	0		1	0	0	1	0	0	0	0		1	23:10:00	105	65	101	25	36.9	0
HCP	30	1	1	2	1	0	9	2		0	0	1	0	0			0	1	0	0	0	0	0	0	0		1	0	0	1	0	0	0	0		1	23:10:00	125	75	95	21	36.9	0
HCP	20	1	1	0	1	0	9	2		0	0	1	0	0			0	0	1	0	0	0	0	0	0		1	0	0	1	0	0	0	0		1	23:10:00	115	60	98	23	36.7	0
HCP	22	1	1	0	1	0	13	2		0	0	1	0	0			0	1	0	0	0	0	0	0	0		1	0	0	1	0	0	0	0		1	10:10:00	120	70	86	19	37.3	0
HCP	23	1	0	0	1	0	10	2		0	0	1	0	0			0	0	0	0	1	0	0	0	0		1	0	0	1	0	0	0	0		1	22:10:00	115	65	110	26	36.6	0
	23	1	0	0	1	0	10	2		0	0	0	0	0			0	0	0	0	0	0	0	0	0		1	0	0		0	0	0	0		1	22:10:00	115	65	110	26	36.6	0
HCP	24	1	0	0	1	0	10	1		0	0	1	0	0			0	0	0	0	1	0	0	0	0		1	0	0	1	0	0	0	0		1	22:10:00	110	65	96	26	36.8	0
HCP	24	1	0	0	1	0	10	1		0	0	1	0	0			0	0	0	0	1	0	0	0	0		1	0	0	1	0	0	0	0		1	22:10:00	110	65	96	26	36.8	0
HCP	38	1	1	2	1	0	12	3		0	0	1	0	0			0	1	0	0	0	0	0	0	0		1	0	0	1	0	0	0	0		1	16:05:00	120	80	86	21	36.8	0
HCP	26	2	1	1	1	0	16	3		0	0	1	0	0			0	0	0	0	0	0	0	0	1	etudiante	1	0	0	1	0	0	0	0		1	17:40:00	115	75	95	25	37.5	0
HCP	54	1	1	2	1	0	16	3		0	0	1	0	0			0	1	0	0	0	0	0	0	0		1	0	0	1	0	0	0	0		1	17:40:00	160	85	87	20	36.9	0
HCP	30	2	1	1	1	0	16	3		0	0	1	0	0			0	1	0	0	0	0	0	0	0		1	0	0	1	0	0	0	0		1	17:40:00	120	70	101	23	37.7	0
HCP	46	1	0	2	1	1	16	2		0	0	1	0	0			1	0	0	0	0	0	0	0	0		1	0	0	1	0	0	0	0		1	17:40:00	170	90	88	23	37.8	0
	33	1	0	2	1	1	16	2		0	0	0	0	0			0	0	0	0	0	0	0	0	0		1	0	0		0	0	0	0		1	17:40:00	115	65	103	21	37.6	0
	10	1	0	0	1	0	16	1		0	0	0	0	0			0	0	0	0	0	0	0	0	0			0	0		0	0	0	0		1	17:40:00	95	50	110	28	36.9	0
	29	1	1	1	1	0	10	2		0	0	0	0	0			0	0	0	0	0	0	0	0	0		1	0	0		0	0	0	0		1	09:05:00	120	80	91	21	37.3	0
HCP	19	1	0	0	1	0	6	2		0	0	1	0	0			0	0	0	0	1	0	0	0	0		1	0	0	1	0	0	0	0		1	13:05:00	110	75	89	20	37.8	0
	58	1	0	2	1	1	52	3		0	0	0	0	0			0	0	0	0	0	0	0	0	0		1	0	0		0	0	0	0		1	16:10:00	160	90	7	19	36.8	0
HRE	54	1	1	1	1	1	10	2		0	0	1	0	0			1	0	0	0	0	0	0	0	0		1	0	0	1	0	0	0	0		1	09:30:00	70	40	70			0
HRE	25	1	1	1	0	0	10	2		1	0	0	0	0			1	0	0	0	0	0	0	0	0		1	0	0	1	0	0	0	0		1	09:01:00	135	70	110			0
	69	1	1	2	1	1	15	2		0	0	0	0	0			0	0	0	0	0	0	0	0	0	0	1	0	0		0	0	0	0		1	20:59:00	171	95	79			0
HRE	50	2	1	1	1	0	3	3		0	0	1	0	0			0	1	0	0	0	0	0	0	0		1	0	0	1	0	0	0	0		1	18:30:00	136	89	96			0
HRE	38	1	0	2	1	1	15	2		1	0	0	0	0			1	0	0	0	0	0	0	0	0		1	0	0	1	0	0	0	0		1	22:03:00	108	57	77			0
HRE	30	2	1	1	1	0	70	2		0	0	1	0	0			0	1	0	0	0	0	0	0	0		1	0	0	1	0	0	0	0		1	19:35:00	138	96	106			0
HRE	41	2	1	1	1	0	4	2		0	0	1	0	0			0	1	0	0	0	0	0	0	0		1	0	0	1	0	0	0	0		1	16:10:00	128	81	91			0
HRE	1.09	1	1	1	0	0	2	0		0	0	1	0	0			0	0	0	0	0	0	0	0	1	0	1	0	0	0	0	0	0	1	0
HCP	11	2	0	0	1	0	56	1		1	0	0	0	0			0	0	1	0	0	0	0	0	0		1	0		1	0	0	0	0		1	13:05:00	100	60	112	26	36.9	0
HCP	30	1	0	2	1	1	17	2		0	0	1	0	0			1	0	0	0	0	0	0	0	0		1	0	0	1	0	0	0	0		1	18:10:00	120	80	93	21	37.3	0
HCP	30	1	1	1	1	0	14	2		0	0	1	0	0			1	0	0	0	0	0	0	0	0		1	0	0	1	0	0	0	0		1	19:10:00	118	65	91	22	36.8	0
HCP	32	1	1	1	1	0	14	2		0	0	1	0	0			1	0	0	0	0	0	0	0	0		1	0	0	1	0	0	0	0		1	19:10:00	130	75	89	23	36.9	0
HRE	31	2	1	1	1	0	10	2		0	0	1	0	0			1	0	0	0	0	0	0	0	0		1	0	0	0	0	1	0	0
HRE	61	1	0	2	1	0	10	2		1	0	0	0	0			1	0	0	0	0	0	0	0	0		1	0	0	1	0	0	0	0		1	19:40:00	149	84	74			0
HRE	48	1	0	2	1	1	43	2		1	0	0	0	0			1	0	0	0	0	0	0	0	0		1	0	0	1	0	0	0	0		1	16:05:00	124	67	46			0
	34	1	1	1	1	0	5	2		0	0	0	0	0			0	0	0	0	0	0	0	0	0		1	0	0		0	0	0	0		1	10:25:00	151	17	90			0
HRE	24	1	1	1	1	0	3	2		0	0	1	0	0			1	0	0	0	0	0	0	0	0		1	0	0	1	0	0	0	0		1	17:30:00	142	79	75			0
HRE	51	1	1	1	1	0	3	2		0	0	1	0	0			1	0	0	0	0	0	0	0	0		1	0	0	1	0	0	0	0		1	03:20:00	132	81	77	18		0
HRE	28	2	1	1	1	0	40	2		1	0	0	0	0			0	0	0	1	0	0	0	0	0		1	0	0	1	0	0	0	0		1	19:45:00	129	89	80			0
HRE	66	1	0	2	1	1	40	2		0	1	0	0	0			0	0	0	0	0	0	1	0	0		1	0	0	1	0	0	0	0		1	08:21:00	150	110	104			0
HCP	25	2	1	0	1	0	14	3		0	0	1	0	0			0	0	0	0	0	0	0	0	1	etudiante	1	0	0	1	0	0	0	0		1	19:10:00	100	65	102	24	36.6	0
HCP	44	2	1	2	1	0	14	3		0	0	1	0	0			0	1	0	0	0	0	0	0	0		1	0	0	1	0	0	0	0		1	19:10:00	130	80	92	20	37.4	0
HCP	70	2	1	2	1	0	14	99		0	0	1	0	0			0	0	0	1	0	0	0	0	0		1	0	0	1	0	0	0	0		1	19:10:00	100	60	82	23	36.6	0
HCP	28	2	1	0	1	0	14	3		0	0	1	0	0			0	0	0	0	1	0	0	0	0		1	0	0	1	0	0	0	0		1	19:10:00	115	70	92	24	36.8	0
HCP	42	1	0	2	1	0	14	2		0	0	1	0	0			1	0	0	0	0	0	0	0	0		1	0	0	1	0	0	0	0		1	19:10:00	160	90	86	20	37.6	0
HRL	41	1	1	1	1	0	2.5	1		1	0	0	0	0			1	0	0	0	0	0	0	0	0		1	0	0	1	0	0	0	0		1	16:09:00	137	84	77	20	36.9	0
HRL	6	2	1	1	1	0	3	1		1	0	0	0	0			0	0	1	0	0	0	0	0	0		1	0	0	1	0	0	0	0		1	08:10:00					37.3	0
HRL	23	1	0	1	1	0	120	2		0	0	1	0	0			0	1	0	0	0	0	0	0	0		1	0	0	1	0	0	0	0		1	11:20:00	141	77	84		36.5	0
HRL	33	1	1	1	1	0	4	3		0	0	1	0	0			0	1	0	0	0	0	0	0	0		1	0	0	1	0	0	0	0		1	16:30:00	137	79	79	20	36.1	0
HCP	50	1	0	2	1	1	7	2		0	0	1	0	0			1	0	0	0	0	0	0	0	0		1	0	0	1	0	0	0	0		1	11:05:00	95	50	110	20	36.4	0
HCP	32	1	0	2	1	1	5	2		1	0	0	0	0			0	1	0	0	0	0	0	0	0		1	0	0	1	0	0	0	0		1	09:10:00	100	60	98	21	36.4	0
HCP	63	2	1	2	1	0	8	2		0	0	1	0	0			0	0	0	1	0	0	0	0	0		1	0	0	1	0	0	0	0		1	08:10:00	115	60	88	23	37.8	0
HCP	70	1	1	2	1	0	8	2		0	0	1	0	0			0	0	0	0	0	0	1	0	0		1	0	0	1	0	0	0	0		1	08:10:00	190	100	94	26	37.5	0
HCP	27	1	1	0	1	0	17	2		0	0	1	0	0			1	0	0	0	0	0	0	0	0		1	0	0	1	0	0	0	0		1	13:15:00	125	75	97	21	36.6	0
HCP	81	1	0	2	1	1	3	2		0	0	1	0	0			0	0	0	0	0	0	1	0	0		1	0	0	1	0	0	0	0		1	10:10:00	170	110	86	19	36.6	0
HCP	53	1	0	2	1	1	16	2		0	0	1	0	0			1	0	0	0	0	0	0	0	0		1	0	0	1	0	0	0	0		1	14:10:00	130	70	79	18	37.7	0
HCP	28	1	1	0	1	0	10	2		0	0	1	0	0			0	1	0	0	0	0	0	0	0		1	1	1	1	0	0	0	0		1	15:10:00	115	65	85	23	37.8	0
HCP	25	2	1	2	1	0	14	2		0	0	1	0	0			0	0	0	1	0	0	0	0	0		1	0	0	1	0	0	0	0		1	19:10:00	110	60	100	26	37.4	0
HCP	43	1	1	2	1	0	14	3		0	0	1	0	0			1	0	0	0	0	0	0	0	0		1	0	0	1	0	0	0	0		1	19:10:00	140	75	89	23	37.2	0
HCP	48	1	1	2	1	0	14	3		0	0	1	0	0			0	1	0	0	0	0	0	0	0		1	0	0	1	0	0	0	0		1	19:10:00	150	80	96	21	36.6	0
HCP	5	1	1	0	1	0	14	1		0	0	1	0	0			0	0	1	0	0	0	0	0	0		1	0	0	1	0	0	0	0		1	19:10:00	80	40	120	30	37.3	0
HRL	27		1	2	1	1		2		0	0	0	1	0			1	0	0	0	0	0	0	0	0		1	0	0	1	0	0	0	0		1	17:55:00	127	61	81		36.2	0
HRL	31	1	1	0	1	0	8	3		0	0	1	0	0			0	1	0	0	0	0	0	0	0		1	0	0	1	0	0	0	0		1	09:10:00	110	89	74		36.1	0
HRL	28	1	1	0	1	0	10	2		0	0	1	0	0			0	1	0	0	0	0	0	0	0		1	0	0	1	0	0	0	0		2	23:26:00	147	96	79		36.6	1		00:11:00	128	80	84
HRL	9	1	1	1	1	1	6	1		0	0	1	0	0			0	0	1	0	0	0	0	0	0		1	0	0	1	0	0	0	0		1	07:38:00			101		36.9	0
	86	2	1	1	1	0	5	0		0	0	0	0	0			0	0	0	0	0	0	0	0	0		1	0			0	0	0	0		3	04:10:00	96	56	57	22	37.2			04:30:00	124	83	84
HLD	86	2	1	2	1	0	5	0		0	0	1	0	0			0	0	0	1	0	0	0	0	0		1	0		1	0	0	0	0		3	04:10:00	96	56	57	22	37.2			04:30:00	124	83	84
HLD	50	2	1	2	1	1	10	1		0	0	0	0	0			0	0	0	0	0	0	0	0	1	Cultivatrice	1	0		1	0	0	0	0		1	01:24:00	170	130	94	16	37.2
HRL	5	1	1	1	1	0	4	1		1	0	0	0	0			0	0	1	0	0	0	0	0	0		1	0	0	1	0	0	0	0		1	15:02:00					37.1	0
HLD	54	1	1	1	1	0	10	2		1	1	1	0	0			0	1	0	0	0	0	0	0	0		1	0		1	0	0	0	0		1	07:48:00	120	82	95
HRL	55	2	1	2	1	1	7	3		0	0	1	0	0			0	1	0	0	0	0	0	0	0		1	0	0	1	0	0	0	0		2	16:41:00	151	90	74		36.4	0		17:12:00	121	84	83
HRL	21	1	1	2	1	0	4.5	2		0	1	0	0	0			1	0	0	0	0	0	0	0	0		1	0	0	1	0	0	0	0		1	19:30:00	97	69	101			0
HRL	30	1	1	1	1	0	30	2		0	0	1	0	0			0	1	0	0	0	0	0	0	0		1	0	0	1	0	0	0	0		1	13:35:00	152	84	88	18	37.2	0
HRL	12	1	1	2	1	1	10	2		0	0	1	0	0			0	0	1	0	0	0	0	0	0		1	0	0	1	0	0	0	0		1	14:44:00			94	14		0
HRL	29	1	1	1	1	0	6.5	3		0	0	0	1	0			1	0	1	0	0	0	0	0	0		1	0	0	1	0	0	0	0		1	08:19:00	140	69	81	22	36.7	0
HRL	22	1	1	0	1	0	30	2		1	0	0	0	0			0	1	0	0	0	0	0	0	0		1	0	0	1	0	0	0	0		1	15:26:00	137	79	74	19	36.5	0
HRL	13	1	1	1	1	1	4	2		1	0	0	0	0			0	0	1	0	0	0	0	0	0		1	0	0	1	0	0	0	0		1				95		37.5	0
HRL	9	1	1	1	1	0	20	1		1	0	0	0	0			0	0	1	0	0	0	0	0	0		1	0	0	1	0	0	0	0		2	05:45:00			92		37	0		06:22:00			88	29
HRL	28	1	1	1	1	0	25	2		0	0	1	0	0			1	0	0	0	0	0	0	0	0		1	0	0	1	0	0	0	0		1	13:11:00	105	60	80	22		0
HRL	50	1	1	2	1	1	7.5	1		1	0	0	0	0			1	0	0	0	0	0	0	0	0		1	0	0	1	0	0	0	0		1	16:37:00	138	89	87	19	36.8	0
HRL	22	1	1	0	1	0	6	99		0	0	0	1	0			1	0	0	0	0	0	0	0	0		1	0	0	1	0	0	0	0		1	20:15:00	131	70	89	18	36.9	0
HRL	22	1	1	1	1	0	30	1		0	0	1	0	0			0	1	0	0	0	0	0	0	0		1	0	0	1	0	0	0	0		2	19:44:00	130	69	76	18	37.5	0			130	74	85	16
HRL	39	1	0	2	1	1	10	1		1	0	0	0	0			0	1	0	0	0	0	0	0	0		1	0	0	1	0	0	0	0		1	15:06:00	157	95	79	14	36.7	0
HRL	37	1	1	1	1	0	120	2		1	0	0	0	0			1	0	0	0	0	0	0	0	0		1	0	0	1	0	0	0	0		2	17:20:00	119	90	75	21	36.9	0		17:52:00	131	80	82	18
HRL	37	1	1	1	1	0	11	1		0	1	0	0	0			0	1	0	0	0	0	0	0	0		1	0	0	1	0	0	0	0		1	00:30:00	105	64	81	20	36.5	0
HRL	32	1	1	1	1	0	8	1		0	0	0	1	0			1	0	0	0	0	0	0	0	0		1	0	0	1	0	0	0	0		1	18:56:00	120	68	102	24		0
HLD	26	1	1	0	1	0	9	1		1	0	0	0	0			0	0	0	0	1	0	0	0	0		1	0		1	0	0	0	0		1	20:56:00	135	80	88
HLD	47	2	1	2	1	0	10	2		0	0	1	0	0			0	0	0	1	0	0	0	0	0		1	0		1	0	0	0	0		1	11:24:00	157	95	124
HLD	51	1	1	2	1	0	10	2		0	0	1	0	0			1	0	0	0	0	0	0	0	0		1	0		1	0	0	0	0		1	21:54:00	110	89	76
HLD	35	1	1	1	1	0	12	2		0	1	0	0	0			1	0	0	0	0	0	0	0	0		1	0		1	0	0	0	0		1	23:20:00	146	90	89
HLD	40	1	1	1	1	0	16	2		0	0	1	0	0			1	0	0	0	0	0	0	0	0		1	0		1	0	0	0	0		1	19:25:00	147	85	90
HLD	34	1	1	1	1	0	10	2		0	0	1	0	0			0	1	0	0	0	0	0	0	0		1	0		1	0	0	0	0		2	19:05:00	131	75	90					20:00:00	120	70	80
HLD	28	1	1	0	0	0	78	99		0	0	1	0	0			0	0	0	0	0	0	0	0	1	Chauffeur	1	0		1	0	0	0	0		1	21:20:00	126	78	99
HLD	32	1	1	1	1	0	5	2		0	0	1	0	0			0	0	0	0	0	0	0	0	1	Mototaximan	1	0		1	0	0	0	0		1	14:05:00	132	94	73		37
HLD	33	1	1	1	1	0	14	2		1	0	0	0	0			0	1	0	0	0	0	0	0	0		1	0		1	0	0	0	0		1	04:30:00	127	82	108
HLD	45	1	0	0	1	0	17	2		0	1	0	1	0			0	1	0	0	0	0	0	0	0		1	0		1	0	0	0	0		1	21:00:00	142	94	111	22
HLD	28	2	1	1	1	0	12	2		0	0	1	0	0			0	0	0	1	0	0	0	0	0		1	0		1	0	0	0	0		1	11:05:00	119	78	88
HLD	38	1	1	1	1	0	120	3		0	0	1	0	0			0	1	0	0	0	0	0	0	0		1	0		1	0	0	0	0		2	16:25:00	134	77	91					17:00:00	124	72	105
HLD	22	1	1	1	1	0	14	99		0	0	1	0	0			1	0	0	0	0	0	0	0	0		1	0		1	0	0	0	0		1	12:05:00	115	63	60
HLD	33	1	1	1	1	0	65	99		0	0	1	0	0			0	0	0	0	1	0	0	0	0		1	0		1	0	0	0	0		1	06:50:00	113	57	94
HLD	31	1	1	0	1	0	240	3		0	0	1	0	0			0	0	0	0	0	0	0	0	1	Etudiant	1	0		1	0	0	0	0		3	20:25:00	94	48	61		37.2			21:00:00	124	64	73
HLD	62	2	1	2	1	0	3	1		0	0	1	0	0			1	0	0	0	0	0	0	0	0		1	0		1	0	0	0	0		3	18:30:00	120	50	123					19:00:00	133	74	76
HLD	20	1	1	0	1	0	10	1		0	0	0	1	0			1	0	0	0	0	0	0	0	0		1	0		1	0	0	0	0		1	03:06:00	125	72	95
HLD	23	1	1	0	1	0	13	2		1	0	0	0	0			0	0	0	0	1	0	0	0	0		1	0		1	0	0	0	0		1	00:26:00	162	73	125
HLD	28	2	1	0	1	0	4	1		0	0	1	0	0			0	0	0	1	0	0	0	0	0		1	0		1	0	0	0	0		1	23:35:00	134	64	108
HLD	38	2	1	1	1	0	10	2		0	0	1	0	0			0	0	0	1	0	0	0	0	0		1	0		1	0	0	0	0		1	07:30:00	160	91	80
HLD	58	1	1	1	1	0	6	99		0	0	0	1	0			0	0	0	0	0	0	0	0	1	Vigile	1	0		1	0	0	0	0		1	20:25:00	142	106	114
HLD	38	2	1	1	1	0	4	2		0	0	1	0	0			0	0	0	1	0	0	0	0	0		1	0		1	0	0	0	0		1	16:20:00	118	70	96
HLD	19	1	1	0	1	0	5	2		0	0	0	1	0			0	0	1	0	0	0	0	0	0		1	0		1	0	0	0	0		1	02:32:00	126	80	90
HLD	30	1	1	1	1	0	8	1		0	0	0	1	0			1	0	0	0	0	0	0	0	0		1	0		1	0	0	0	0		1	20:35:00	102	82	91
HLD	18	2	1	0	1	0	5	2		0	0	1	0	0			0	0	1	0	0	0	0	0	0		1	0		1	0	0	0	0		1	01:50:00	137	86	97		36.9
HLD	45	1	1	1	1	0	11	1		0	0	0	1	0			1	0	0	0	0	0	0	0	0		1	0		1	0	0	0	0		1	20:06:00	119	80	90
HLD	41	1	1	1	1	0	10	2		0	0	1	0	0			1	0	0	0	0	0	0	0	0		1	0		1	0	0	0	0		2	19:35:00	80	53	60					20:10:00	122	85	95
HLD	32	1	1	1	1	0	5	1		0	0	0	1	0			1	0	0	0	0	0	0	0	0		1	0		1	0	0	0	0		1	19:55:00	121	82	95
HLD	28	1	1	1	1	0	11	1		0	0	0	1	0			1	0	0	0	0	0	0	0	0		1	0		1	0	0	0	0		1	03:30:00	110	59	71
HLD	41	1	1	2	1	0	9	1		1	0	0	0	0			0	1	0	0	0	0	0	0	0		1	0		1	0	0	0	0		1	18:38:00	124	72	83
HLD	27	1	1	1	1	0	12	99		0	0	1	0	0			0	0	0	0	0	0	0	0	1	Agent de SecuritÃ©	1	0		1	0	0	0	0		1	21:35:00	114	78	93
HLD	20	1	1	1	1	0		99		0	0	0	1	0			0	0	0	0	0	0	0	0	1	Mototaximan	1	0		1	0	0	0	0		1	19:40:00	136	94	106
HLD	42	1	0	1	1	1	65	2		1	0	0	0	0			1	0	0	0	0	0	0	0	0		1	0		1	0	0	0	0		1	23:47:00	124	84	91
HLD	97	1	1	2	1	0	10	2		1	0	0	0	0			0	0	0	0	0	0	1	0	0		1	0		1	0	0	0	0		1	20:03:00	148	89	75
HLD	20	1	0	0	1	1	17	2		1	0	0	0	0			0	0	1	0	0	0	0	0	0		1	0		1	0	0	0	0		1	12:37:00	123	80	103
	5	1	1	0	1	0	14	1		0	0	0	0	0			0	0	0	0	0	0	0	0	0		1	0	0		0	0	0	0		1	19:10:00	80	40	120	30	37	0
HCP	56	1	0	2	1	1	12	2		0	0	1	0	0			1	0	0	0	0	0	0	0	0		1	0	0	1	0	0	0	0		1	16:05:00	170	101	87	19	36	0
HCP	47	1	1	2	1	0	11	3		0	0	1	0	0			0	1	0	0	0	0	0	0	0		1	0	0	1	0	0	0	0		1	10:05:00	120	65	91	20	36.7	0
HCP	45	2	0	2	1	1	4	2		0	0	1	0	0			0	0	0	1	0	0	0	0	0		1	0	0	1	0	0	0	0		1	16:10:00	115	65	100	25	38	0
HCP	52	1	1	2	1	0	11	2		0	0	1	0	0			0	1	0	0	0	0	0	0	0		1	0	1	1	0	0	0	0		1	10:05:00	165	105	86	19	36.6	0
HCP	67	1	0	2	1	1	26	2		1	0	0	0	0			0	0	0	0	0	0	1	0	0		1	0	0	1	0	0	0	0		1	18:10:00	160	90	87	19	36	0
HCP	48	1	0	2	1	1	26	2		0	0	1	0	0			1	0	0	0	0	0	0	0	0		1	0	0	1	0	0	0	0		1	18:10:00	150	90	79	21	37	0
HCP	32	1	1	2	1	0	11	3		0	0	1	0	0			0	1	0	0	0	0	0	0	0		1	0	0	1	0	0	0	0		1	10:05:00	120	80	90	20	37.3	0
HCP	28	2	1	0	1	0	11	3		0	0	1	0	0			0	0	1	0	0	0	0	0	0		1	0	0	1	0	0	0	0		1	10:05:00	110	60	89	22	36	0
	42	2	1	2	1	0	11	3		0	0	0	0	0			0	0	0	0	0	0	0	0	0		1	0	0		0	0	0	0		1	10:05:00	120	80	90	20	36	0
HCP	56	1	1	2	1	0	11	3		0	0	1	0	0			0	1	0	0	0	0	0	0	0		1	0	0	1	0	0	0	0		1	10:05:00	142	76	87	23	37	0
HCP	44	2	1	2	1	0	11	2		0	0	1	0	0			0	0	0	1	0	0	0	0	0		1	0	0	1	0	0	0	0		1	10:05:00	115	60	90	24	37	0
HCP	55	1	0	2	1	1	7	2		0	0	1	0	0			1	0	0	0	0	0	0	0	0		1	0	0	1	0	0	0	0		1	14:10:00	140	70	86	20	36.9	0
HCP	29	2	1	1	1	0	11	3		0	0	1	0	0			0	0	0	0	1	0	0	0	0		1	0	0	1	0	0	0	0		1	10:05:00	105	60	89	23	36	0
HCP	70	2	1	2	1	1	11	2		0	0	1	0	0			0	0	0	1	0	0	0	0	0		1	0	0	1	0	0	0	0		1	10:05:00	100	60	74	20	37	0
HCP	8	2	0	0	1	0	14	1		1	0	0	0	0			0	0	1	0	0	0	0	0	0		1	0	0	1	0	0	0	0		1	19:10:00			120	29	38	0
HCP	39	1	1	2	1	0	14	2		0	0	1	0	0			0	1	0	0	0	0	0	0	0		1	0	0	1	0	0	0	0		1	19:10:00	80	40	46	12	36	0
HCP	38	1	0	2	1	1	10	2		0	0	1	0	0			1	0	0	0	0	0	0	0	0		1	0	0	1	0	0	0	0		1	12:05:00	130	60	94	23	36	0
HCP	20	2	0	0	1	0	6	2		0	0	1	0	0			0	0	1	0	0	0	0	0	0		1	0	0	1	0	0	0	0		1	08:10:00	110	60	98	22	36	0
HCP	21	2	0	0	1	0	6	2		0	0	1	0	0			0	0	1	0	0	0	0	0	0		1	0	0	1	0	0	0	0		1	08:10:00	160	60	100	24	36	0
HCP	53	1	1	2	1	0	9	3		0	0	1	0	0			0	1	0	0	0	0	0	0	0		1	0	0	1	0	0	0	0		1	13:05:00	120	80	90	22	36.8	0
HCP	40	1	1	2	1	0	40	3		0	0	1	0	0			0	1	0	0	0	0	0	0	0		1	0	0	1	0	0	0	0		1	14:05:00	125	75	90	21	37	0
HCP	44	1	1	2	1	0	17	3		0	0	1	0	0			0	1	0	0	0	0	0	0	0		1	0	0	1	0	0	0	0		1	14:05:00	170	90	79	20	37	0
HCP	33	1	1	1	1	0	17	3		0	0	1	0	0			0	1	0	0	0	0	0	0	0		1	0	0	1	0	0	0	0		1	14:05:00	113	75	89	19	36	0
HCP	22	1	1	0	1	1	9	2		0	0	1	0	0			0	0	1	0	0	0	0	0	0		1	0	0	1	0	0	0	0		1	13:10:00	110	60	83	21	37.3	0
HCP	27	1	1	1	1	0	17	2		0	0	1	0	0			0	0	0	0	1	0	0	0	0		1	0	0	1	0	0	0	0		1	14:05:00	115	65	90	21	36	0
HCP	40	1	0	2	1	1	12	2		0	0	1	0	0			1	0	0	0	0	0	0	0	0		1	0	0	1	0	0	0	0		1	16:05:00	125	60	96	20	37	0
HCP	34	1	1	1	1	0	18	2		0	0	1	0	0			0	0	0	0	1	0	0	0	0		1	0	0	1	0	0	0	0		1	17:05:00	115	66	94	23	37.6	0
HCP	14	1	0	0	1	0	4	2		1	0	0	0	0			0	0	1	0	0	0	0	0	0		1	0	0	1	0	0	0	0		1	12:05:00	104	78	89	21	37	0
HCP	40	2	1	2	1	0	18	2		0	0	1	0	0			0	0	0	1	0	0	0	0	0		1	0	0	1	0	0	0	0		1	17:05:00	110	65	96	23	36.8	0
	41	1	1	2	1	0	23	3		0	0	0	0	0			0	0	0	0	0	0	0	0	0		1	0	0		0	0	0	0		1	19:10:00	140	80	90	21	37	0
HCP	28	1	1	2	1	0	23	3		0	0	1	0	0			0	1	0	0	0	0	0	0	0		1	0	0	1	0	0	0	0		1	19:10:00	130	70	22	36		0
HCP	44	1	1	2	1	0	18	3		0	0	1	0	0			0	1	0	0	0	0	0	0	0		1	0	0	1	0	0	0	0		1	17:05:00	90	40	48	12	36.6	1	10
HCP	46	2	0	2	1	1	3	2		1	0	0	0	0			0	0	0	1	0	0	0	0	0		1	0	0	1	0	0	0	0		1	11:05:00	110	65	98	24	36
HCP	37	2	0	2	1	1	26	2		1	0	0	0	0			0	0	0	1	0	0	0	0	0		1	0	0	1	0	0	0	0		1	20:15:00	105	65	98	24	36	0
HCP	30	1	1	1	1	0	3	3		0	0	1	0	0			0	1	0	0	0	0	0	0	0		1	0	0	1	0	0	0	0		1	08:40:00	115	65	21	37		0
HCP	25	1	0	0	1	0	30	2		1	0	0	0	0			1	0	0	0	0	0	0	0	0		1	0	0	1	0	0	0	0		1	19:25:00	95	50	84	20	37	0
HCP	21	2	1	0	1	0	12	3		0	0	0	0	0			0	0	0	0	0	0	0	0	1	0	1	0	0	1	0	0	0	0		1	16:10:00	110	70	92	23	36	0
HCP	38	1	0	2	1	1	28	2		1	0	0	0	0			1	0	0	0	0	0	0	0	0		1	0	0	1	0	0	0	0		1	09:15:00	105	66	108	20	37	0
HCP	35	2	1	2	1	0	12	3		0	0	1	0	0			0	1	0	0	0	0	0	0	0		1	0	0	1	0	0	0	0		1	16:10:00	115	60	86	21	36.8	0
HCP	70	2	0	2	1	1	3	2		1	0	0	0	0			0	0	0	1	0	0	0	0	0		1	0	0	1	0	0	0	0		1	16:10:00	100	60	94	20	36	0
HCP	11	2	0	0	1	0	12	2		0	0	1	0	0			0	0	1	0	0	0	0	0	0		1	0	0	1	0	0	0	0		1	11:05:00	90	50	110	26	36.7	0
HCP	47	1	0	2	1	1	6	3		0	0	1	0	0			0	0	0	0	0	0	0	0	1	0	1	0	0	1	0	0	0	0		1	19:10:00	140	80	92	23	37	0
HCP	38	1	1	2	1	0	4	2		0	0	1	0	0			0	1	0	0	0	0	0	0	0		1	0	0	1	0	0	0	0		1	18:15:00	135	75	91	21	37	0
	27	2	1	1	1	0	23	3		0	0	0	0	0			0	0	0	0	0	0	0	0	0		1	0	0		0	0	0	0		1	20:10:00	115	70	98	24	36	0
HCP	21	1	1	0	1	0	4	2		0	0	1	0	0			0	1	0	0	0	0	0	0	0		1	0	0	1	0	0	0	0		1	18:15:00	120	70	90	22	36.6	0
HCP	33	1	0	1	1	0	23	3		0	0	1	0	0			0	1	0	0	0	0	0	0	0		1	0	0	1	0	0	0	0		1	20:10:00	125	75	92	21	36	0
HCP	26	1	0	0	1	0	9	2		0	0	1	0	0			0	0	0	0	1	0	0	0	0		1	0	0	1	0	0	0	0		1	10:05:00	110	60	94	20	37	0
HCP	27	1	0	0	0	0	10	2		0	0	1	0	0			1	0	0	0	0	0	0	0	0		1	0	0	1	0	0	0	0		1	21:10:00	90	50	115	17	36.4	0
HCP	9	1	0	0	1	0	16	1		1	0	0	0	0			0	0	1	0	0	0	0	0	0		1	0	0	1	0	0	0	0		1	10:00:00	90	60	110	26	37	0
HCP	43	1	0	2	1	1	9	2		1	0	0	0	0			1	0	0	0	0	0	0	0	0		1	0	0	1	0	0	0	0		1	13:10:00	125	65	97	19	36	0
	61	1	0	2	1	0	10	2		0	0	0	0	0			0	0	0	0	0	0	0	0	0		1	0	0		0	0	0	0		1	19:40:00	149	84	74			0
HRE	36	1	1	2	1	1	10	1		0	0	1	0	0			1	0	0	0	0	0	0	0	0		1	0	0	1	0	0	0	0		1	23:10:00	146	84	75			0
	44	1	1	1	1	0	4	2		0	0	0	0	0			0	0	0	0	0	0	0	0	0		1	0	0		0	0	0	0		1	04:05:00	128	75	99			0
	25	1	1	1	1	0	5	2		0	0	0	0	0			0	0	0	0	0	0	0	0	0		1	0	0		0	0	0	0	0
HRE	45	1	1	2	1	1	45	3		0	0	1	0	0			0	1	0	0	0	0	0	0	0		1	0	0	0	0	0	0	1	0
	45	1	1	2	1	1	45	3		0	0	0	0	0			0	0	0	0	0	0	0	0	0		1	0	0		0	0	0	0	0
HRE	44	1	1	1	1	0	2	1		0	0	1	0	0			0	1	0	0	0	0	0	0	0		1	0	0	1	0	0	0	0		1	23:10:00	123	72	102		37	0
HRE	34	1	1	1	1	0	8	2		0	1	0	0	0			1	0	0	0	0	0	0	0	0		1	0	0	1	0	0	0	0		1	16:10:00	133	66	71			0
HRL	59	1	1	2	1	1	10	3		0	0	1	0	0			0	1	0	0	0	0	0	0	0		1	0	0	1	0	0	0	0		1	09:17:00	131	87	99		37.1	0
HRL	48	2	1	2	1	1	10	3		0	0	1	0	0			0	0	0	1	0	0	0	0	0		1	0	0	1	0	0	0	0		1	09:20:00	119	78	75	20	37	0
HRL	52	2	1	2	1	1	14	2		0	0	1	0	0			0	0	0	1	0	0	0	0	0		1	0	0	1	0	0	0	0		1	16:33:00	158	108	92		37.5	0
HRL	30	2	1	1	1	0	5	3		0	0	1	0	0			0	1	0	0	0	0	0	0	0		1	0	0	1	0	0	0	0		1	14:45:00	118	70	80	18	36.6	0
HRL	20	1	1	2	1	1	6	2		1	0	1	0	0			0	0	1	0	0	0	0	0	0		1	0	0	1	0	0	0	0		1	07:24:00	124	71	81	21	37.5	0
HRL	38	1	1	1	1	0	8	1		1	0	0	0	0			1	0	0	0	0	0	0	0	0		1	0	0	1	0	0	0	0		1	12:08:00	120	84	100	21	37.3	0
HRL	23	1	1	2	1	0	10	3		0	0	1	0	0			0	0	1	0	0	0	0	0	0		1	0	0	1	0	0	0	0		1	15:28:00	125	80	60	18	36.7	0
HRL	85		1	2	1	1	6.5	1		0	1	0	0	0			0	0	0	0	0	0	1	0	0		1	0	0	1	0	0	0	0		1	11:48:00	147	89	78		36.4	0
HRL	22	1	1	1	1	0	4.5	1		0	0	0	0	1		none	1	0	0	0	0	0	0	0	0		1	0	0	1	0	0	0	0		1	19:20:00	108	71	87	19		0
HRL	29	1	1	1	1	1	8	3		0	0	1	0	0			0	0	1	0	0	0	0	0	0		1	0	0	1	0	0	0	0		1	21:54:00	120	80	78	18	37.5	0
HRL	29	1	1	1	1	1	8	3		0	0	1	0	0			0	0	1	0	0	0	0	0	0		1	0	0	1	0	0	0	0		1	21:54:00	120	80	78	18	37.5
HRL	14	1	1	2	1	1	7	2		0	1	0	0	0			0	0	1	0	0	0	0	0	0		1	0	0	1	0	0	0	0		1	18:26:00	112	65	80	20	37	0
HRL	77	2	1	2	1	1	12.5	1		0	0	1	0	0			0	0	0	0	0	0	1	0	0		1	0	0	1	0	0	0	0		1	17:00:00	179	97	54	20	36.5	0
HRL	25	2	1	1	1	0	4.5	99		0	0	1	0	0			1	0	0	0	0	0	0	0	0		1	0	0	1	0	0	0	0		1	22:10:00	130	70	90	20	37.1	0
HRL	27		1	1	1	0	8	1		0	0	1	0	0			1	0	0	0	0	0	0	0	0		1	0	0	1	0	0	0	0		1	09:16:00	134	79	81	20	36.7	0
HRL	23	1	1	1	1	1	15	98		1	0	0	0	0			0	0	1	0	0	0	0	0	0		1	0	0	1	0	0	0	0		1	16:18:00	149	102	76	20	36.9	0
HRL	39	1	1	1	1	0		1		1	0	0	0	0			1	0	0	0	0	0	0	0	0		1	0	0	1	0	0	0	0		1	04:37:00	130	90	88	20	37.3	0
HRL	23	1	1	2	1	0	4	3		0	0	1	0	0			0	0	1	0	0	0	0	0	0		1	0	0	1	0	0	0	0		1	14:04:00	129	92	58	25	36.5	0
HRL	32	1	1	1	1	0	8.5	1		0	0	0	0	1		none	0	1	0	0	0	0	0	0	0		1	0	0	1	0	0	0	0		1	20:11:00	111	88	70	18	36.7	0
HRL	19	1	1	1	1	0	4.5	1		1	0	0	0	0			0	0	0	0	1	0	0	0	0		1	0	0	1	0	0	0	0		1	00:21:00	131	74	95		36	0
HRL	4	1	1	1	1	0	46	1		0	0	1	0	0			0	0	1	0	0	0	0	0	0		1	0	0	1	0	0	0	0		2	17:25:00			100	30	36.4	0		17:58:00			100	29
HRL	38	2	1	2	1	0	12	99		0	0	1	0	0			1	0	0	0	0	0	0	0	0		1	0	0	1	0	0	0	0		1	17:00:00	131	71	84	22		0
HRL	29	2	1	1	1	0	10	2		0	0	1	0	0			0	0	0	1	0	0	0	0	0		1	0	0	1	0	0	0	0		2	11:16:00	106	92	86	22	36.4	0		11:49:00	100	87	94	21
HRL	37	2	1	1	1	1	20	2		0	0	1	0	0			1	0	0	0	0	0	0	0	0		1	0	0	1	0	0	0	0		1	19:57:00	110	70	100	24	37.6	0
HRL	28	1	1	2	1	0	4	3		1	0	0	0	0			0	0	1	0	0	0	0	0	0		1	0	0	1	0	0	0	0		1	15:08:00	127	84	78		36.4	0
HRL	22	2	1	2	1	0	8.5	2		1	0	0	0	0			1	0	0	0	0	0	0	0	0		1	0	0	1	0	0	0	0		2	09:08:00	130	68	111	30	37.4	0		10:00:00	125	70	108	28
HRL	28	1	1	1	1	0	6	1		0	0	1	0	0			1	0	0	0	0	0	0	0	0		1	0	0	1	0	0	0	0		1	14:33:00	129	89	71	18	36.4	0
HRL	46	1	1	1	1	1	1.5	99		0	0	0	1	0			1	0	0	0	0	0	0	0	0		1	0	0	1	0	0	0	0		1	05:14:00	137	87	94	18	36.4	0
HRL	31	1	1	1	1	0	8	1		0	0	1	0	0			1	0	0	0	0	0	0	0	0		1	0	0	1	0	0	0	0		1	16:50:00	107	71	69		37.2	0
HRL	30	1	1	1	1	0	2	2		1	0	0	0	0			1	0	0	0	0	0	0	0	0		1	0	0	1	0	0	0	0		1	20:00:00	97	79	112	20	36.7	0
HRL	50	1	1	2	1	1	3.5	1		0	1	0	0	0			1	0	0	0	0	0	0	0	0		1	0	0	1	0	0	0	0		1	18:11:00	141	79	89		36.4	0
HRL	44	2	1	2	1	0	4.5	3		0	0	1	0	0			0	1	0	0	0	0	0	0	0		1	0	0	1	0	0	0	0		2	21:30:00	145	101	74		36.8				139	92	81
HRL	39	1	1	1	1	0	6	2		0	1	0	0	0			1	0	0	0	0	0	0	0	0		1	0	0	1	0	0	0	0		1	21:20:00	139	94	83		37.1	0
HRL	30	1	1	1	1	1	3.5	1		0	0	0	1	0			1	0	0	0	0	0	0	0	0		1	0	0	1	0	0	0	0		1	06:05:00	101	62	97			0
HRL	33	1	1	1	1	0	6	3		0	0	1	0	0			1	0	0	0	1	0	0	0	0		1	0	0	1	0	0	0	0		2	15:15:00	99	69	92			0		15:45:00	127	74	69
HRL	31	1	1	0	1	0	6	1		1	0	0	0	0			0	1	0	0	0	0	0	0	0		1	0	0	1	0	0	0	0		2	20:15:00	94	62	110		36.4	0		20:35:00	96	64	101
HRL	26	1	1	1	1	0	7	1		0	0	1	0	0			1	0	0	0	0	0	0	0	0		1	0	0	1	0	0	0	0		1	08:52:00	114	67	89			0
HRL	7	1	1	2	1	1	8.5	1		1	0	0	0	0			0	0	1	0	0	0	0	0	0		1	0	0	1	0	0	0	0		1	17:30:00			98		36.6	0
HRL	32	1	0	1	1	0	30	0		1	0	0	0	0			1	0	0	0	0	0	0	0	0		1	0	0	1	0	0	0	0		1	14:44:00	117	84	94	20		0
HRL	36	1	1	0	1	0	5	3		0	0	1	0	0			0	0	0	0	1	0	0	0	0		1	0	0	1	0	0	0	0		1	21:27:00	127	77	93			0
HRL	33	1	1	1	1	0	600	2		0	0	1	0	0			0	1	0	0	0	0	0	0	0		1	0	0	1	0	0	0	0		2	14:07:00	98	64	108	34	37.6	0		14:24:00	99	70	106	34
HRL	35	1	1	1	1	0	8	2		0	0	0	1	0			1	0	0	0	0	0	0	0	0		1	0	0	1	0	0	0	0		1	17:15:00	137	71	84	20	36.3	0
HRL	18	1	1	2	1	1	6	2		0	0	1	0	0			1	0	0	0	0	0	0	0	0		1	0	0	1	0	0	0	0		1	19:15:00	127	64	79			0
HRL	56	2	1	2	1	1	10	0		1	0	0	0	0			1	0	0	0	0	0	0	0	0		1	0	0	1	0	0	0	0		1	18:11:00	147	89	63		36.9	0
HRL	26	1	1	1	1	0	6	2		0	0	1	0	0			1	0	0	0	0	0	0	0	0		1	0	0	1	0	0	0	0		1	12:30:00	131	88	69	18	36.3	0
HLD	22	1	1	1	1	0	12	99		0	0	0	1	0			0	0	0	0	0	0	0	0	1	Mototaximan	1	0		1	0	0	0	0		1	14:30:00	138	76	85
HLD	30	2	1	1	1	0	16	2		0	0	1	0	0			0	0	0	1	0	0	0	0	0		1	0		1	0	0	0	0		1	02:48:00	159	90	93
HLD	35	1	1	1	1	0	3	99		0	0	1	0	0			0	0	0	0	0	0	0	0	1	Mototaximan	1	0		1	0	0	0	0		1	16:10:00	130	109
HLD	22	1	1	0	1	0	5	1		0	0	0	1	0			0	1	0	0	0	0	0	0	0		1	0		1	0	0	0	0		1	07:50:00	100	60	69
HLD	51	1	1	2	1	0	11	2		1	0	0	0	0			1	0	0	0	0	0	0	0	0		1	0		1	0	0	0	0		1		170	128	139
HLD	34	1	1	1	1	0	12	2		1	0	0	0	0			0	1	0	0	0	0	0	0	0		1	0		1	0	0	0	0		1	07:21:00	138	71	78
HLD	19	1	1	1	1	0	7	2		0	0	0	1	0			0	0	1	0	0	0	0	0	0		1	0		1	0	0	0	0		1	07:35:00	112	61	88
HLD	40	1	1	1	1	0	10	2		0	0	1	0	0			1	0	0	0	0	0	0	0	0		1	0		1	0	0	0	0		1	15:50:00	139	89	96
HLD	27	1	99	99	99	0	8	2		0	0	0	1	0			1	0	0	0	0	0	0	0	0		1	0		1	0	0	0	0		3	02:40:00	92	47	82					03:30:00	100	44	99
HRL	28	1	1	1	0	0	4	2		0	0	1	0	0			0	1	0	0	0	0	0	0	0		1	0	0	1	0	0	0	0		1	21:10:00	128	87	70		36.1	0
HRL	26	1	0	1	1	0	120	1		1	0	0	0	0			0	1	0	0	0	0	0	0	0		1	0	0	1	0	0	0	0		1	20:10:00	119	76	81			0
HRL	25	2	1	2	1	0	5.5	3		0	0	1	0	0			0	0	1	0	0	0	0	0	0		1	0	0	1	0	0	0	0		1	18:20:00	134	79	89		36.2	0
HRL	39	2	1	0	1	0	4.5	3		0	0	1	0	0			0	1	0	0	0	0	0	0	0		1	0	0	1	0	0	0	0		1	11:25:00	137	74	91		37	0
HRL	29	2	1	1	1	0	6	1		0	0	1	0	0			1	0	0	0	0	0	0	0	0		1	0	0	1	0	0	0	0		1	17:00:00	134	89	81	22	36.1	0
HRL	25	2	1	1	1	0	8	2		1	0	0	0	0			1	0	0	0	0	0	0	0	0		1	0	0	1	0	0	0	0		2	07:03:00	119	87	90	30		0		08:00:00	110	70	78	26
HRL	35	2	1	1	1	0	8	3		0	0	1	0	0			0	1	0	0	0	0	0	0	0		1	0	0	1	0	0	0	0		1	18:30:00	137	90	94	30	36.7	0
HRL	7	1	1	1	1	0	6.5	1		1	0	0	0	0			0	0	1	0	0	0	0	0	0		1	0	0	1	0	0	0	0		1	14:10:00	111	71	99		36.9	0
HRL	44	1	1	1	1	1	3	1		0	1	0	0	0			1	0	0	0	0	0	0	0	0		1	0	0	1	0	0	0	0		1	13:35:00	141	89	77	28	37.1	0
HRL	62	2	1	1	1	1	8	1		0	1	0	0	0			0	0	0	1	0	0	0	0	0		1	0	0	1	0	0	0	0		1	18:40:00	116	78	64		36.7	0
HLD	28	1	1	1	1	0	3	2		0	0	0	1	0			1	0	0	0	0	0	0	0	0		1	0		1	0	0	0	0		1	17:03:00	100	80	79
HLD	53	1	1	1	1	0	16	99		0	0	1	0	0			0	0	0	0	0	0	0	0	1	Chauffeur	1	0		1	0	0	0	0		1	18:50:00	140	80	88
HLD	27	1	1	1	1	0	10	2		0	0	1	0	0			1	0	0	0	0	0	0	0	0		1	0		1	0	0	0	0		1	22:05:00	138	82	96
HLD	40	1	1	1	1	0	4	2		0	0	1	0	0			0	0	0	0	0	0	0	0	1	CommerÃ§ant	1	0		1	0	0	0	0		1	15:45:00	119	76	86
HLD	51	1	1	1	1	0	31	2		0	0	1	0	0			0	1	0	0	0	0	0	0	0		1	0		1	0	0	0	0		1	11:05:00	142	72	86
HLD	33	1	1	1	1	0	10	2		0	0	1	0	0			0	1	0	0	0	0	0	0	0		1	0		1	0	0	0	0		1	21:08:00	127	86	97
HLD	27	1	1	1	1	0	6	2		0	0	1	0	0			0	0	1	0	0	0	0	0	0		1	0		1	0	0	0	0		1	06:56:00	122	85	100
HRL	27	1	1	1	1	0	8	3		0	0	1	0	0			0	1	0	0	0	0	0	0	0		1	0	0	1	0	0	0	0		1	18:36:00	131	89	77	21	36.7	0
HRL	37	1	1	1	1	1	8	3		0	0	1	0	0			0	1	0	0	0	0	0	0	0		1	0	0	1	0	0	0	0		1	17:00:00	119	87	93	22	37.1	0
HRL	23	1	1	1	1	1	7	2		1	0	0	0	0			0	1	0	0	0	0	0	0	0		1	0	0	1	0	0	0	0		2	17:20:00	124	80	80	24	37.1	0		18:00:00	108	69	80	20
HLD	63	1	1	2	1	0	10	2		0	0	1	0	0			0	1	0	0	0	0	0	0	0		1	0		1	0	0	0	0		1	20:23:00	90	42	120
HLD	32	1	1	1	1	0	12	2		0	0	1	0	0			1	0	0	0	0	0	0	0	0		1	0		1	0	0	0	0		1	05:59:00	95	52	124
HLD	48	1	1	1	1	0	16	99		0	0	0	1	0			0	0	0	0	0	0	0	0	1	Gardien	1	0		1	0	0	0	0		1	03:35:00	120	74	80
HLD	29	1	1	1	1	0	12	2		0	0	1	0	0			0	0	0	0	0	0	0	1	0		1	0		1	0	0	0	0		1	05:35:00	141	70	95
HLD	20	1	1	1	1	0	12	3		1	0	0	0	0			0	0	0	0	0	0	0	0	1	Etudiant	1	0		1	0	0	0	0		2	20:20:00	78	30	120					21:10:00	109	58	58
HLD	20	1	99	99	0	0		99		0	0	0	0	1		Inconnu	0	0	0	0	0	0	0	1	0		1	0		0	0	0	0	1	Patient AgitÃ©
HLD	40	1	1	1	1	0	5	2		0	0	0	1	0			1	0	0	0	0	0	0	0	0		1	0		1	0	0	0	0		1	18:43:00	98	54	110
HLD	43	1	1	0	1	0	17	99		0	0	0	1	0			0	0	0	0	0	0	0	0	1	Mototaximan	1	0		1	0	0	0	0		1	22:50:00	125	80	90
HLD		1	1	1	1	0	12	99		0	0	1	0	0			0	0	0	0	0	0	1	0	0		1	0		1	0	0	0	0		1	10:35:00	107	62	76
HLD	35	1	1	1	1	0	5	1		0	0	0	1	0			0	1	0	0	0	0	0	0	0		1	0		1	0	0	0	0		1	09:36:00	117	81	89
HLD	30	1	1	1	1	0	12	99		0	0	0	1	0			0	0	0	0	0	0	0	0	1	Mototaximan	1	0		1	0	0	0	0		1	11:35:00	107	72	98
HLD	39	1	1	1	1	0	12	2		0	0	1	0	0			0	1	0	0	0	0	0	0	0		1	0		1	0	0	0	0		1	04:50:00	143	87	105
HLD	35	1	1	1	1	0	11	2		0	0	1	0	0			0	1	0	0	0	0	0	0	0		1	0		1	0	0	0	0		1	02:03:00	118	74	85
HLD	46	2	1	1	1	0	14	2		0	0	1	0	0			1	0	0	0	0	0	0	0	0		1	0		1	0	0	0	0		1	23:35:00	91	64	73
HLD	41	1	1	1	1	0	6	1		0	0	0	1	0			1	0	0	0	0	0	0	0	0		1	0		1	0	0	0	0		1	02:54:00	121	78	83
HLD	35	2	1	1	1	0	12	1		1	0	0	0	0			1	0	0	0	0	0	0	0	0		1	0		1	0	0	0	0		3	16:23:00	98	55	120					17:00:00	95	38	110	18
HLD	25	1	1	1	1	0	10	1		0	0	1	0	0			1	0	0	0	0	0	0	0	0		1	0		1	0	0	0	0		2	22:54:00	132	78	91	28				23:30:00	128	63	73
HLD	30	1	1	1	1	0	7	1		0	0	0	1	0			1	0	0	0	0	0	0	0	0		1	0		1	0	0	0	0		1	21:49:00	120	70	143
HLD	23	2	1	1	1	0	13	1		1	0	0	0	0			0	0	0	1	0	0	0	0	0		1	0		1	0	0	0	0		1	20:15:00	118	73	86		36.8
HLD	35	1	1	1	1	0	12	2		0	0	1	0	0			0	1	0	0	0	0	0	0	0		1	0		1	0	0	0	0		1	23:20:00	114	53	76	18	36.8
HLD	36	1	1	1	1	0	12	3		0	0	1	0	0			0	1	0	0	0	0	0	0	0		1	0		1	0	0	0	0		1	12:37:00	138	74	91		37.1
HRL	17	1	1	2	1	1	7	2		1	0	0	0	0			0	0	1	0	0	0	0	0	0		1	0	0	1	0	0	0	0		2	12:19:00	120	60	82	18	36.9	0		12:48:00	122	72	70	18
HLD	29	1	1	1	1	0	12	1		0	0	0	1	0			1	0	0	0	0	0	0	0	0		1	0		1	0	0	0	0		2	03:43:00	82	55	120					02:10:00	98	61	108
HLD	21	1	1	0	1	0	13	2		1	0	0	0	0			1	0	0	0	0	0	0	0	0		1	0		1	0	0	0	0		1	18:25:00	120	80	90
HLD	22	1	1	0	1	0	5	0		0	0	0	1	0			1	0	0	0	0	0	0	0	0		1	0		1	0	0	0	0		1	12:38:00	110	59	71
HLD	43	1	1	1	1	0	12	2		0	0	1	0	0			0	1	0	0	0	0	0	0	0		1	0		1	0	0	0	0		1	07:37:00	135	75	102	18	37.3
HLD	20	1	1	0	1	0	10	1		0	0	0	1	0			0	0	0	0	1	0	0	0	0		1	0		1	0	0	0	0		1	15:30:00	130	71	100
HLD	35	1	99	99	99	99		99		0	0	0	0	1		Inconnu	0	0	0	0	0	0	0	1	0		1	0		1	0	0	0	0		1	05:23:00	65	41	130
HLD	25	1	1	0	0	0	5	99		0	0	0	1	0			0	0	0	0	0	0	0	1	0		1	0		1	0	0	0	0		1	23:30:00	100	58	120
HLD	25	1	1	1	1	0	5	1		0	0	0	1	0			0	0	0	0	1	0	0	0	0		1	0		1	0	0	0	0		1	23:32:00	132	88	101
HLD	29	1	1	1	1	0	15	1		0	0	0	1	0			1	0	0	0	0	0	0	0	0		1	0		1	0	0	0	0		1	03:35:00	101	60	72
HLD	37	2	1	1	1	1	6	1		1	0	0	0	0			0	0	0	1	0	0	0	0	0		1	0		0	0	0	0	1	DCD Ã l'arrivÃ©
HLD	40	2	1	1	1	0	6	2		1	0	0	0	0			1	0	0	0	0	0	0	0	0		1	0		0	0	0	0	1	DCD Ã l'arrivÃ©
HLD	30	1	1	99	0	99	9	99		0	0	0	0	1		Inconnu	0	0	0	0	0	0	0	1	0		1	0		0	0	0	0	1	DCD Ã l'arrivÃ©
HLD	23	1	1	0	1	1	60	2		1	0	0	0	0			0	0	0	0	1	0	0	0	0		1	0		1	0	0	0	0		1	04:40:00	104	68	77
HLD	26	1	1	1	1	0	5	1		0	0	1	0	0			1	0	0	0	0	0	0	0	0		1	0		1	0	0	0	0		1	21:54:00	132	85	99
HLD	23	1	1	0	1	1	12	1		1	0	0	0	0			1	0	0	0	0	0	0	0	0		1	0		1	0	0	0	0		1	00:05:00	160	69	95
HLD	29	1	1	1	1	0	10	2		0	0	1	0	0			0	1	0	0	0	0	0	0	0		1	0		1	0	0	0	0		1	04:03:00	110	56	72
HLD	43	1	1	1	1	0	9	2		0	0	1	0	0			0	1	0	0	0	0	0	0	0		1	0		1	0	0	0	0		1	10:25:00	121	74	89
HLD	31	1	1	99	0	99	9	2		0	0	0	0	1		Inconnu	0	1	0	0	0	0	0	0	0		1	0		0	0	0	0	1	ArrivÃ© DCD
HLD	22	1	1	0	1	0	5	3		0	0	1	0	0			0	0	0	0	0	0	0	0	1	Etudiante	1	0		1	0	0	0	0		1	16:05:00	117	75	87
HLD	43	1	1	1	1	0	12	2		1	0	0	0	0			0	1	0	0	0	0	0	0	0		1	0		1	0	0	0	0		1	17:10:00	132	86	91
HLD	33	1	0	0	1	1	35	1		1	0	0	0	0			1	0	0	0	0	0	0	0	0		1	0		1	0	0	0	0		1	16:50:00	105	70	17
HLD	1.5	1	1	0	1	0	10	0		0	0	1	0	0			0	0	0	0	0	0	0	0	1	BÃ©bÃ©	1	0		0	0	0	0	1	DCD Ã l'arrivÃ©
HLD	19	2	1	0	1	0	12	3		0	0	1	0	0			0	0	0	0	0	0	0	0	1	Etudiante	1	0		1	0	0	0	0		2	22:52:00	133	79	92		36.3			23:45:00	143	95	106	12
HLD	35	2	1	1	1	0	9	2		0	0	1	0	0			0	1	0	0	0	0	0	0	0		1	0		1	0	0	0	0		2	19:56:00	147	98	113					20:30:00	133	85	96
HLD	32	1	1	1	1	0	12	2		0	0	1	0	0			0	1	0	0	0	0	0	0	0		1	0		1	0	0	0	0		1	19:10:00	119	76	84	20
HLD	24	1	1	1	1	0	12	1		1	0	0	0	0			0	0	0	0	1	0	0	0	0		1	0		1	0	0	0	0		1	08:04:00	117	95	101
HLD	23	1	1	1	1	0	10	2		1	0	0	0	0			1	0	0	0	0	0	0	0	0		1	0		1	0	0	0	0		1	05:50:00	142	86	95
HLD	20	1	1	0	1	0	10	1		0	0	0	1	0			1	0	0	0	0	0	0	0	0		1	0		1	0	0	0	0		1	04:06:00	102	54	95	48	36.8
HLD	30	1	1	1	1	0	8	1		0	1	0	0	0			1	0	0	0	0	0	0	0	0		1	0		1	0	0	0	0		1	19:16:00	113	62	103		37.1
HLD	16	1	1	0	1	0	3	2		1	0	0	0	0			0	0	1	0	0	0	0	0	0		1	0		1	0	0	0	0		1	11:15:00	132	79	92
HLD	36	1	1	0	1	0	12	2		0	0	1	0	0			0	1	0	0	0	0	0	0	0		1	0		1	0	0	0	0		1	01:35:00	134	90	104	18
HLD	22	1	1	0	1	0	12	1		1	0	0	0	0			0	0	0	0	1	0	0	0	0		1	0		1	0	0	0	0		1	22:50:00	107	68	72
HLD	67	1	1	2	1	0	25	2		0	0	1	0	0			0	1	0	0	0	0	0	0	0		1	0		1	0	0	0	0		1	07:55:00	159	93	115
HLD	50	2	1	2	1	0	12	2		0	0	1	0	0			1	0	0	0	0	0	0	0	0		1	0		1	0	0	0	0		1	07:31:00		150			36.1
HLD	20	2	1	0	1	0	10	3		0	0	1	0	0			0	0	0	0	0	0	0	0	1	Etudiante	1	0		1	0	0	0	0		1	01:36:00	125	68	103
HLD	54	1	1	2	1	0	11	2		1	0	0	0	0			1	0	0	0	0	0	0	0	0		1	0		1	0	0	0	0		2	06:25:00	134	75	97		37.5			07:10:00	132	66	59
HLD	36	1	1	1	1	0	16	2		1	0	0	0	0			0	0	0	1	0	0	0	0	0		1	0		1	0	0	0	0		2	03:59:00	118	76	89		37.5			05:01:00	105	68	77
HLD	23	1	1	1	1	0	12	2		0	0	1	0	0			0	0	0	0	0	0	0	0	1	MÃ©canicien	1	0		1	0	0	0	0		1	15:35:00	148	103	116
HLD	35	1	1	1	1	0	4	2		0	0	1	0	0			0	0	0	0	0	0	0	0	1	Tolier	1	0		1	0	0	0	0		1	19:20:00	103	57	57
HLD	19	2	1	1	1	0	9	3		0	0	1	0	0			0	0	0	0	0	0	0	0	1	Etudiant	1	0		1	0	0	0	0		1	00:25:00	114	59	71	22
HLD	35	1	1	1	1	0	9	99		0	0	0	1	0			0	0	0	0	0	1	0	0	0		1	0		1	0	0	0	0		1	09:35:00	100	55	68
HLD	51	1	1	1	1	0	14	99		0	0	0	1	0			0	0	0	0	0	0	0	0	1	Convoyeur	1	0		0	0	1	0	0
HLD	22	1	0	0	1	0	19	99		0	0	1	0	0			0	0	0	0	0	0	0	0	1	Taximan	1	0		1	0	0	0	0		1	02:30:00	117	67	78
HLD	21	2	1	1	1	0	14	2		0	0	1	0	0			0	0	0	0	0	0	0	0	1	Infirmiere	1	0		1	0	0	0	0		1	11:55:00	118	70	70
HLD	25	1	1	1	1	0	15	2		0	0	1	0	0			0	1	0	0	0	0	0	0	0		1	0		1	0	0	0	0		1	22:48:00	119	81	92
HLD	25	1	1	1	1	0	19	1		0	0	1	0	0			1	0	0	0	0	0	0	0	0		1	0		0	0	0	0	1	ArrivÃ© DCD
HLD	16	1	1	1	1	0	5	1		1	0	0	0	0			0	0	0	0	1	0	0	0	0		1	0		1	0	0	0	0		1	01:15:00	114	68	85
HRE	58	1	0	1	1	1	25	2		1	0	0	0	0			0	0	0	0	0	0	0	0	1	0	1	0	0	1	0	0	0	0		1	13:52:00	138	91	101			0
HRL	21	1	1	2	1	1	15	2		1	0	0	0	0			0	1	0	0	0	0	0	0	0		1	0	0	1	0	0	0	0		1	15:00:00	104	66	73	18	37.4	0
HCP	29	1	1	0	1	0	3	2		0	0	1	0	0			1	0	0	0	0	0	0	0	0		1	0	0	1	0	0	0	0		1	08:40:00	125	75	96	21	36.6	0
HCP	40	1	1	2	1	0	9	3		0	0	1	0	0			1	0	0	0	0	0	0	0	0		1	0	1	1	0	0	0	0		1	06:05:00	90	40	129	14	36.2	1	16
HCP	50	1	1	2	1	0	9	3		0	0	1	0	0			1	0	0	0	0	0	0	0	0		1	0	0	1	0	0	0	0		1	06:05:00	119	70	98	23	36.4	0
HCP	56	1	1	2	1	0	11	2		0	0	1	0	0			0	1	0	0	0	0	0	0	0		1	0	0	1	0	0	0	0		1	19:10:00	170	90	82	20	36.9	0
HLD	18	1	1	0	1	0	9	2		0	0	1	0	0			0	0	1	0	0	0	0	0	0		1	0		1	0	0	0	0		1	08:55:00	131	84	96
HLD	67	1	1	2	1	0	60	2		1	0	0	0	0			0	0	0	0	0	0	1	0	0		1	0		1	0	0	0	0		1	09:05:00	165	85	78
HLD	53	2	1	2	1	0	10	2		0	0	1	0	0			1	0	0	0	0	0	0	0	0		1	0		1	0	0	0	0		3	20:40:00	215	112	99					21:10:00	204	109	99
HLD	31	1	1	1	1	0	6	2		0	0	1	0	0			0	1	0	0	0	0	0	0	0		1	0		1	0	0	0	0		1	23:35:00	144	81	96
HLD	32	1	1	1	1	0	6	2		0	0	1	0	0			0	1	0	0	0	0	0	0	0		1	0		1	0	0	0	0		3	19:30:00	83	39	50					20:05:00	98	41	60
HLD	38	1	1	1	1	0	12	2		1	0	0	0	0			1	0	0	0	0	0	0	0	0		1	0		1	0	0	0	0		1	15:54:00	124	85	92
HLD	45	1	1	1	1	0	11	2		0	0	1	0	0			1	0	0	0	0	0	0	0	0		1	0		1	0	0	0	0		2	03:50:00	135	80	85					05:00:00	118	76	84
HLD	37	1	1	1	1	1	19	1		1	0	0	0	0			1	0	0	0	0	0	0	0	0		1	0		1	0	0	0	0		1	07:50:00	141	84	100
HLD	37	1	1	1	1	0	5	1		0	0	0	1	0			1	0	0	0	0	0	0	0	0		1	0		1	0	0	0	0		1	22:30:00	110	60	78	21	37.2
HLD	19	1	1	0	1	0	10	2		1	0	0	0	0			0	0	0	0	1	0	0	0	0		1	0		1	0	0	0	0		1	22:18:00	114	65	76
HLD	39	2	1	1	1	0	5	2		0	0	1	0	0			0	1	0	0	0	0	0	0	0		1	0		1	0	0	0	0		2	01:10:00	149	105	99					02:00:00	131	97	97
HLD	56	2	1	2	1	0	10	2		0	0	1	0	0			0	0	0	1	0	0	0	0	0		1	0		1	0	0	0	0		1		138	83	98
HLD	43	1	1	1	1	0	12	1		0	0	0	1	0			0	1	0	0	0	0	0	0	0		1	0		1	0	0	0	0		1	11:37:00	142	95	100	23	37.2
HLD	16	1	1	0	1	0	10	2		1	0	0	0	0			0	0	1	0	0	0	0	0	0		1	0		1	0	0	0	0		1	02:57:00	122	77	94		36.8
HLD	48	1	1	1	0	0	1	2		0	0	1	0	0			0	1	0	0	0	0	0	0	0		1	0		1	0	0	0	0		1	22:15:00	115	76	94	24
HLD	12	1	1	0	1	0	5	2		0	0	0	1	0			0	0	1	0	0	0	0	0	0		1	0		1	0	0	0	0		2	09:16:00	96	52	65		36.5			10:00:00	102	61	70
HLD	50	1	1	2	1	0	12	2		0	0	1	0	0			1	0	0	0	0	0	0	0	0		1	0		1	0	0	0	0		1	18:35:00	165	99	100
HLD	35	1	1	99	0	0	6	99		0	0	0	0	1		Inconnu	0	0	0	0	0	0	0	1	0		1	0		1	0	0	0	0		1	10:04:00	132	84	95
HLD	39	1	1	1	1	0	10	2		0	1	0	0	0			0	1	0	0	0	0	0	0	0		1	0		1	0	0	0	0		1	00:10:00	128	82	92
HRE	27	1	1	1	1	0	2	1		0	0	1	0	0			1	0	0	0	0	0	0	0	0		1	0	0	1	0	0	0	0		1	21:34:00	116	70	98			0
HLD	24	2	1	0	1	0	12	2		0	0	0	0	0			0	0	0	1	0	0	0	0	0		1	0		1	0	0	0	0		2	16:05:00	110	74	120					17:00:00	118	75	117
HLD	18	2	1	1	1	0	13	2		1	1	1	0	0			0	0	1	0	0	0	0	0	0		1	0		1	0	0	0	0		3	16:10:00	102	72	110					17:00:00	120	70	95
HLD	29	1	1	0	1	0	70	2		1	1	0	1	0			1	0	0	0	0	0	0	0	0		1	0		1	0	0	0	0		3	02:45:00	128	78	98					03:15:00	145	85	98
HLD	21	1	1	1	1	0	9	1		0	0	1	0	0			1	0	0	0	0	0	0	0	0		1	0		1	0	0	0	0		1	23:35:00	126	70	86
HLD	57	2	1	1	1	0	9	2		1	0	0	0	0			0	0	0	1	0	0	0	0	0		1	0		1	0	0	0	0		3	17:31:00	119	80	96					18:02:00	128	81	90
HLD	37	1	1	1	1	0	12	2		0	0	1	0	0			0	0	0	0	0	0	0	0	1	Commercial	1	0		1	0	0	0	0		1	00:05:00	184	143	146
HLD	50	1	1	2	1	0	10	2		1	0	0	0	0			1	0	0	0	0	0	0	0	0		1	0		1	0	0	0	0		1	10:59:00	113	77	97
HLD	55	2	1	2	1	0	10	1		1	0	0	0	0			0	0	0	1	0	0	0	0	0		1	0		1	0	0	0	0		3	22:39:00	129	79	95					23:00:00	130	86	109
HLD	48	1	1	1	1	0	9	1		0	0	0	1	0			0	1	0	0	0	0	0	0	0		1	0		1	0	0	0	0		1	16:59:00	127	88	99		36
HLD	25	1	1	1	1	0	11	1		0	0	0	1	0			1	0	0	0	0	0	0	0	0		1	0		1	0	0	0	0		3	04:10:00	133	77	68	22	36.8			05:00:00	120	75	75
HLD	31	1	1	1	1	0	10	1		0	0	0	1	0			1	0	0	0	0	0	0	0	0		1	0		1	0	0	0	0		1	08:08:00	130	80	90
HLD	46	2	1	2	1	0	12	2		0	0	1	0	0			1	0	0	0	0	0	0	0	0		1	0		1	0	0	0	0		1	07:50:00	134	98	86
HLD	25	2	1	0	1	0	12	2		0	0	0	1	0			0	0	0	1	0	0	0	0	0		1	0		1	0	0	0	0		2	07:50:00	98	52	94					08:30:00	104	64	98
HLD	26	1	1	0	1	0	9	2		0	0	0	1	0			0	0	0	0	1	0	0	0	0		1	0		1	0	0	0	0		1	15:15:00	142	83	67
HLD	40	1	1	1	1	0	5	2		0	0	0	0	0			0	1	0	0	0	0	0	0	0		1	0		1	0	0	0	0		2	14:06:00	129	84	65		38.5			15:00:00	109	71	53
HLD	31	1	1	1	1	0	12	1		1	0	0	0	0			1	0	0	0	0	0	0	0	0		1	0		1	0	0	0	0		1	03:36:00	123	68	84	20
HLD	32	1	1	1	1	0	5	1		0	0	1	0	0			1	0	0	0	0	0	0	0	0		1	0		1	0	0	0	0		1	09:32:00	132	90	101
HLD	27	1	1	1	1	0	7	1		0	0	0	1	0			1	0	0	0	0	0	0	0	0		1	0		1	0	0	0	0		1	01:15:00	132	79	99
HLD	32	1	1	0	1	1	40	2		1	1	0	0	0			0	1	0	0	0	0	0	0	0		1	0		1	0	0	0	0		2	19:00:00	101	74	143					20:00:00	110	67	97
HLD	46	2	1	1	1	0	12	2		1	1	0	1	0			0	0	0	0	1	0	0	0	0		1	0		1	0	0	0	0		3	23:55:00	109	81	85					01:00:00	124	73	88
HLD	32	1	1	1	1	0	10	2		0	1	1	0	1		Sciure	1	0	0	0	0	0	0	0	0		1	0		1	0	0	0	0		1	17:25:00	121	79	90
HLD	22	1	1	1	1	0	10	3		0	1	0	1	0			0	0	0	0	0	0	0	0	1	Etudiant	1	0		1	0	0	0	0		1	20:35:00	155	65	61	22
HLD	29	1	1	1	1	0	5	2		1	1	0	1	0			1	0	0	0	0	0	0	0	0		1	0		1	0	0	0	0		1	22:45:00	104	67	85
HLD	25	2	1	0	1	0	9	3		1	1	1	0	0			0	0	0	0	0	0	0	0	1	Etudiante	1	0		1	0	0	0	0		3	18:45:00	116	78	66	20	37			19:00:00	112	86	66	24
HLD	54	1	1	2	1	0	12	0		1	1	0	1	0			1	0	0	0	0	0	0	0	0		1	0		1	0	0	0	0		2	08:50:00	130	85	89					09:00:00	130	88	60
HLD	37	1	1	1	1	0	6	1		1	1	0	1	0			1	0	0	0	0	0	0	0	0		1	0		1	0	0	0	0		2	01:15:00	108	73	103					01:45:00	110	85	80
HLD	41	1	1	1	1	0	12	2		1	1	1	0	0			1	0	0	0	0	0	0	0	0		1	0		1	0	0	0	0		2	23:35:00	99	56	98					00:00:00	112	66	92	18
HLD	30	1	1	1	0	0	12	2		0	1	1	0	0			0	0	0	0	1	0	0	0	0		1	0		1	0	0	0	0		2	20:05:00	137	81	72					21:02:00	130	89	90
HLD	58	1	1	2	1	0	8	2		1	1	0	1	0			0	0	0	0	1	0	0	0	0		1	0		1	0	0	0	0		1	22:25:00	120	62	84	16	37
HLD	35	1	1	0	1	1	100	0		1	0	0	0	0			1	0	0	0	0	0	0	0	0		1	0		1	0	0	0	0		1	05:40:00	135	84	92	20	37
HLD	53	1	1	1	1	0	12	1		0	1	1	0	0			1	0	0	0	0	0	0	0	0		1	0		1	0	0	0	0		1	18:59:00	145	93	76
HLD	70	2	1	0	1	1	6	0		1	1	0	0	0			0	0	0	1	0	0	0	0	0		1	0		1	0	0	0	0		1	14:55:00	118	68	94
HLD	44	1	1	2	1	0	11	2		0	0	1	0	0			0	1	0	0	0	0	0	0	0		1	0		1	0	0	0	0		2	19:36:00	170	102	109					20:30:00	168	98	84
HLD	51	2	1	2	0	0	12	1		1	0	0	0	0			1	0	0	0	0	0	0	0	0		1	0		1	0	0	0	0		2	05:15:00	90	70	115		37.6			06:45:00	112	84	102
HLD	38	1	1	1	1	0	4	99		0	0	0	1	0			0	0	0	0	0	0	0	0	1	Mototaximan	1	0		0	0	1	0	0
HLD	17	1	1	0	1	0	6	2		0	0	1	0	0			0	0	1	0	0	0	0	0	0		1	0		1	0	0	0	0
HLD	36	1	1	1	1	0	6	2		1	0	0	0	0			0	0	0	0	1	0	0	0	0		1	0		1	0	0	0	0		3	18:42:00	99	68	106					19:30:00	116	72	125
HRE	52	2	0	1	1	1	20	1		0	1	0	0	0			0	0	0	0	0	0	0	0	1	0	1	0	0	1	0	0	0	0		1	04:00:00	106	57	74			0
HLD	60	1	1	1	1	0	11	1		1	0	0	0	0			0	0	0	0	1	0	0	0	0		1	0		1	0	0	0	0		1	23:45:00			90	20	37
HLD	19	1	1	1	1	0	120	2		0	0	1	0	0			0	1	0	0	0	0	0	0	0		1	0		1	0	0	0	0		1	15:45:00	77	51	107	37
HLD	34	1	1	1	1	0	11	2		1	0	0	0	0			0	1	0	0	0	0	0	0	0		1	0		0	0	1	0	0
HLD	11	2	1	1	1	0	6	2		0	0	1	0	0			0	0	1	0	0	0	0	0	0		1	0		0	0	1	0	0
HLD	35	2	1	1	1	0	9	1		0	0	0	1	0			0	0	0	1	0	0	0	0	0		1	0		1	0	0	0	0		1	19:39:00	104	80	72		36.9
HLD	40	1	1	1	1	0	15	2		1	0	0	0	0			1	0	0	0	0	0	0	0	0		1	0		1	0	0	0	0		3	10:20:00	108	82	115		38.5			11:00:00	96	62	97
HLD	26	1	1	0	1	0	6	1		0	0	0	0	0	wood		1	0	0	0	0	0	0	0	0		1	0		0	0	1	0	0
HLD	35	1	1	1	1	0	12	2		0	0	0	0	0	wood		1	0	0	0	0	0	0	0	0		1	0		0	0	1	0	0
HLD	26	1	1	1	1	0	10	3		0	0	0	0	0	lpg		0	0	0	0	0	0	0	0	1	Etudiant	1	0		1	0	0	0	0		1	00:55:00	152	76	67
HLD	85	1	1	2	1	0	13	0		0	0	0	0	0	wood		0	0	0	0	0	1	0	0	0		1	0		1	0	0	0	0		1	21:20:00	190	80	64
HLD	38	1	1	1	1	0	10	2		0	0	0	0	0	lpg		0	1	0	0	0	0	0	0	0		1	0		0	0	1	0	0
HLD	20	1	1	0	1	0	10	2		0	0	0	0	0	charcoal		0	0	0	0	1	0	0	0	0		1	0		1	0	0	0	0		2	21:20:00	91	52	125					21:45:00	102	65	108
HLD	20	1	1	0	1	0	5	2		0	0	0	0	0	kerosene		0	0	1	0	0	0	0	0	0		1	0		1	0	0	0	0		3	23:55:00	116	86	103					00:00:00	119	83	99
HLD	85	2	1	2	1	0	6	0		0	0	0	0	0	charcoal		0	0	0	1	0	0	0	0	0		1	0		1	0	0	0	0		3	14:15:00	113	79	114					15:00:00	120	67	99
HLD	37	2	1	1	0	0	12	99		0	0	0	0	0	charcoal		0	0	0	1	0	0	0	0	0		1	0		0	0	1	0	0
HLD	31	1	1	1	1	0	10	1		0	0	0	0	0	lpg		1	0	0	0	0	0	0	0	0		1	0		0	0	1	0	0
HLD	57	1	1	2	1	0	10	2		0	0	0	0	0	lpg		1	0	0	0	0	0	0	0	0		1	0		1	0	0	0	0		3	16:59:00	190	121	96					18:00:00	185	108	95
HLD	30	1	1	1	1	0	10	2		0	0	0	0	0	wood		0	1	0	0	0	0	0	0	0		1	0		1	0	0	0	0		2	07:05:00	154	95	150					08:00:00	120	70	130
HLD	31	1	1	1	1	0	55	2		0	0	0	0	0	lpg		0	1	0	0	0	0	0	0	0		1	0		1	0	0	0	0		1	20:35:00	115	59	75
HLD	16	1	1	1	1	0	11	2		0	0	0	0	0	lpg		0	0	1	0	0	0	0	0	0		1	0		1	0	0	0	0		1	23:05:00	106	68	94
HLD	24	1	1	1	1	0	10	1		0	0	0	0	0	wood		1	0	0	0	0	0	0	0	0		1	0		1	0	0	0	0		3	15:50:00	122	63	72		37.6			15:30:00	113	61	76
HLD	23	1	1	1	1	0	12	2		0	0	0	0	0	wood		1	0	0	0	0	0	0	0	0		1	0		1	0	0	0	0		1	03:54:00	126	56	59
HLD	58	2	1	2	1	0	10	2		0	0	0	0	0	lpg		1	0	0	0	0	0	0	0	0		1	0		1	0	0	0	0		2	00:37:00	176	92	108		37.2			01:15:00	165	99	96
HLD	24	1	1	1	1	0	18	2		0	0	0	0	0	lpg		1	0	0	0	0	0	0	0	0		1	0		1	0	0	0	0		1	07:15:00	108	67	113		36.8
HLD	18	1	1	0	1	0	12	3		0	0	0	0	0	lpg		0	0	0	0	0	0	0	0	1	Etudiant	1	0		1	0	0	0	0		2	14:50:00	165	101	69					15:30:00	135	67	58
HLD	59	1	1	2	1	0	15	2		0	0	0	0	0	lpg		0	1	0	0	0	0	0	0	0		1	0		1	0	0	0	0		2	22:42:00	177	104	74					23:30:00	161	99	80
HLD	28	1	1	0	1	0	10	2		0	0	0	0	0	lpg		0	1	0	0	0	0	0	0	0		1	0		1	0	0	0	0		1	06:50:00	107	60	113	20	37
HLD	52	1	1	2	1	0	10	3		0	0	0	0	0	lpg		0	1	0	0	0	0	0	0	0		1	0		1	0	0	0	0		1	21:25:00	114	91	84
HLD	35	1	1	1	1	0	10	1		0	0	0	0	0	kerosene		1	0	0	0	0	0	0	0	0		1	0		1	0	0	0	0		3	03:52:00	148	102	75		36.7			05:00:00	139	97	78
HLD	30	2	1	0	1	0	10	3		0	0	0	0	0	lpg		0	1	0	0	0	0	0	0	0		1	0		1	0	0	0	0		3	13:55:00	132	76	91					15:00:00	118	71	69
HLD	28	2	1	1	1	0	12	2		0	0	0	0	0	lpg		0	1	0	0	0	0	0	0	0		1	0		1	0	0	0	0		1	12:35:00	127	82	80
HLD	40	2	1	1	1	0	12	2		0	0	0	0	0	lpg		0	0	0	1	0	0	0	0	0		1	0		1	0	0	0	0		1	13:35:00	152	90	69
[truncated: 213 more rows]
[truncated: 514 more columns]
